# Supplementary material for: Characterization of Porcine Hepatic and Intestinal Drug Metabolizing CYP450: Comparison with Human Orthologues from A Quantitative, Activity and Selectivity Perspective
Source: Sci Rep. 2019 Jun 25;9:9233. doi: 10.1038/s41598-019-45212-0 (PMC6592956; doi:10.1038/s41598-019-45212-0)
Supplement: Supplementary file 2 — Supplementary Dataset 1 [file 41598_2019_45212_MOESM2_ESM.xlsx]

## Sheet: Blad1
Activity data porcine microsomes							Total protein and CYP450 amounts					Double substrate incubations						standard deviation double substrate			Double substrate incubation for Dextromethorphan (different microsome pool batch)						standard deviation double substrate			Incubation with inhibitors						standard deviation inhibition
Pig_ID	Substrate	Concentration (µM)	Tissue	Replicate	Activity (pmol/min/mg protein)		Pig_ID	Total protein (mg/mL)	CYP450_ID	Amount (pmol/mg protein)		Replicate	Substrate 1	Substrate 2	Concentration substrate 1 (µM)	Concentration substrate 2 (µM)	Activity (pmol/min/mg protein)				Replicate	Substrate 1	Substrate 2	Concentration substrate 1 (µM)	Concentration substrate 2 (µM)	Activity (pmol/min/mg protein)				Replicate	Substrate	Inhibitor	Concenctration substrate (µM)	Concentration inhibitor (µM)	Activity (pmol/min/mg protein)
1	Tolbutamide	5	Liver	1	0.74036		1	5.07	CYP3A29	4.73949		1	Tolbutamide	Tolbutamide	200	NA	26.5971				1	Tolbutamide	Tolbutamide	200	NA	18.2599				1	Tolbutamide	NA	200	NA	16.693
1	Tolbutamide	5	Liver	2	0.363196		1	5.07	CYP2C49	5.22562		2	Tolbutamide	Tolbutamide	200	NA	28.3572				2	Tolbutamide	Tolbutamide	200	NA	16.2034				2	Tolbutamide	NA	200	NA	16.5114
1	Tolbutamide	5	Liver	3	0.307319		1	5.07	CYP3A22	9.26098		3	Tolbutamide	Tolbutamide	200	NA	28.3293				3	Tolbutamide	Tolbutamide	200	NA	14.8661				3	Tolbutamide	NA	200	NA	14.4161
1	Tolbutamide	10	Liver	1	1.08959		1	5.07	CYP1A2	5.30328		1	Tolbutamide	Chlorzoxazone	200	50	23.3144	0.876576			1	Tolbutamide	Dextromethorphan	200	10	12.2066	0.668491			1	Tolbutamide	Ketoconazol	200	0.3	9.98788	0.598326
1	Tolbutamide	10	Liver	2	NA		1	5.07	CYP2D25	41.382		2	Tolbutamide	Chlorzoxazone	200	50	24.0966	0.849754			2	Tolbutamide	Dextromethorphan	200	10	13.6093	0.839906			2	Tolbutamide	Ketoconazol	200	0.3	10.8819	0.659052
1	Tolbutamide	10	Liver	3	1.43881		1	5.07	CYP3A46	5.17237		3	Tolbutamide	Chlorzoxazone	200	50	24.6833	0.871302	0.01421		3	Tolbutamide	Dextromethorphan	200	10	14.4839	0.974286	0.153271		3	Tolbutamide	Ketoconazol	200	0.3	11.6362	0.807171	0.107426
1	Tolbutamide	50	Liver	1	4.17675		1	5.07	CYP2E1	16.2971		1	Tolbutamide	Coumarin	200	1	24.8929	0.935924			1	Chlorzoxazone	Chlorzoxazone	50	NA	153.33				1	Tolbutamide	alfa-Naphthoflavone	200	0.1	14.8491	0.88954
1	Tolbutamide	50	Liver	2	3.71577		1	5.07	CYP2C33	3.37068		2	Tolbutamide	Coumarin	200	1	24.9208	0.878818			2	Chlorzoxazone	Chlorzoxazone	50	NA	166.455				2	Tolbutamide	alfa-Naphthoflavone	200	0.1	15.7012	0.950931
1	Tolbutamide	50	Liver	3	3.50624		1	5.07	CYP2A19	61.5111		3	Tolbutamide	Coumarin	200	1	24.1525	0.852564	0.0426211		3	Chlorzoxazone	Chlorzoxazone	50	NA	152.614				3	Tolbutamide	alfa-Naphthoflavone	200	0.1	15.6174	1.08333	0.0990415
1	Tolbutamide	100	Liver	1	7.51536		2	3.995	CYP3A29	6.38768		1	Tolbutamide	Phenacetin	200	20	23.2306	0.873424			1	Chlorzoxazone	Dextromethorphan	50	10	154.773	1.00941			1	Tolbutamide	Sulphaphenazol	200	0.5	14.6675	0.878661
1	Tolbutamide	100	Liver	2	7.5433		2	3.995	CYP2C49	5.21131		2	Tolbutamide	Phenacetin	200	20	26.0104	0.917241			2	Chlorzoxazone	Dextromethorphan	50	10	153.378	0.92144			2	Tolbutamide	Sulphaphenazol	200	0.5	15.4777	0.937394
1	Tolbutamide	100	Liver	3	6.39783		2	3.995	CYP3A22	9.91244		3	Tolbutamide	Phenacetin	200	20	24.1246	0.851578	0.0334387		3	Chlorzoxazone	Dextromethorphan	50	10	141.329	0.926055	0.0495112		3	Tolbutamide	Sulphaphenazol	200	0.5	16.3857	1.13663	0.13521
1	Tolbutamide	200	Liver	1	15.5057		2	3.995	CYP1A2	7.57088		1	Tolbutamide	Midazolam	200	20	15.9806	0.60084			1	Coumarin	Coumarin	1	NA	11.1049				1	Tolbutamide	Dieethyldithiocarbamate	200	20	14.2764	0.85523
1	Tolbutamide	200	Liver	2	13.0331		2	3.995	CYP2D25	62.4204		2	Tolbutamide	Midazolam	200	20	15.1285	0.533498			2	Coumarin	Coumarin	1	NA	11.8063				2	Tolbutamide	Dieethyldithiocarbamate	200	20	13.9132	0.84264
1	Tolbutamide	200	Liver	3	14.8212		2	3.995	CYP3A46	11.407		3	Tolbutamide	Midazolam	200	20	14.905	0.526134	0.041171		3	Coumarin	Coumarin	1	NA	10.4228				3	Tolbutamide	Dieethyldithiocarbamate	200	20	13.3684	0.927326	0.0456946
1	Tolbutamide	400	Liver	1	16.7908		2	3.995	CYP2E1	21.2256		1	Chlorzoxazone	Chlorzoxazone	50	NA	327.678				1	Coumarin	Dextromethorphan	1	10	12.3904	1.11575			1	Tolbutamide	Quinidine	200	0.1	16.5394	0.990795
1	Tolbutamide	400	Liver	2	16.7768		2	3.995	CYP2C33	8.37513		2	Chlorzoxazone	Chlorzoxazone	50	NA	334.382				2	Coumarin	Dextromethorphan	1	10	11.2735	0.95487			2	Tolbutamide	Quinidine	200	0.1	15.0587	0.912014
1	Tolbutamide	400	Liver	3	18.509		2	3.995	CYP2A19	36.3016		3	Chlorzoxazone	Chlorzoxazone	50	NA	335.74				3	Coumarin	Dextromethorphan	1	10	12.0501	1.15613	0.106473		3	Tolbutamide	Quinidine	200	0.1	14.5558	1.00969	0.0518077
2	Tolbutamide	5	Liver	1	0.907989		3	6.213	CYP3A29	4.17085		1	Chlorzoxazone	Tolbutamide	50	200	318.625	0.97237			1	Phenacetin	Phenacetin	25	NA	299.386				1	Tolbutamide	8-Methoxypsoralen	200	1	15.4777	0.927197
2	Tolbutamide	5	Liver	2	0.74036		3	6.213	CYP2C49	2.95426		2	Chlorzoxazone	Tolbutamide	50	200	315.822	0.944495			2	Phenacetin	Phenacetin	25	NA	332.91				2	Tolbutamide	8-Methoxypsoralen	200	1	17.4753	1.05838
2	Tolbutamide	5	Liver	3	0.810206		3	6.213	CYP3A22	8.40136		3	Chlorzoxazone	Tolbutamide	50	200	334.253	0.99557	0.0255733		3	Phenacetin	Phenacetin	25	NA	293.3				3	Tolbutamide	8-Methoxypsoralen	200	1	15.3241	1.06298	0.0771011
2	Tolbutamide	10	Liver	1	1.62041		3	6.213	CYP1A2	4.7624		1	Chlorzoxazone	Coumarin	50	1	280.254	0.855273			1	Phenacetin	Dextromethorphan	25	10	263.221	0.879203			1	Chlorzoxazone	NA	50	NA	373.895
2	Tolbutamide	10	Liver	2	1.56454		3	6.213	CYP2D25	24.3171		2	Chlorzoxazone	Coumarin	50	1	285.794	0.854693			2	Phenacetin	Dextromethorphan	25	10	243.346	0.730965			2	Chlorzoxazone	NA	50	NA	342.746
2	Tolbutamide	10	Liver	3	1.66232		3	6.213	CYP3A46	3.85993		3	Chlorzoxazone	Coumarin	50	1	291.313	0.867673	0.0073321		3	Phenacetin	Dextromethorphan	25	10	253.658	0.864841	0.0817553		3	Chlorzoxazone	NA	50	NA	372.494
2	Tolbutamide	50	Liver	1	9.56881		3	6.213	CYP2E1	13.0588		1	Chlorzoxazone	Phenacetin	50	20	248.588	0.758634			1	Midazolam	Midazolam	25	NA	560.787				1	Chlorzoxazone	Ketoconazol	50	0.3	294.46	0.787547
2	Tolbutamide	50	Liver	2	8.56304		3	6.213	CYP2C33	2.67805		2	Chlorzoxazone	Phenacetin	50	20	248.998	0.744649			2	Midazolam	Midazolam	25	NA	646.663				2	Chlorzoxazone	Ketoconazol	50	0.3	277.323	0.809119
2	Tolbutamide	50	Liver	3	7.37567		3	6.213	CYP2A19	42.9788		3	Chlorzoxazone	Phenacetin	50	20	228.842	0.681605	0.0410358		3	Midazolam	Midazolam	25	NA	560.47				3	Chlorzoxazone	Ketoconazol	50	0.3	298.556	0.801505	0.0109406
2	Tolbutamide	100	Liver	1	17.3356		4	6.045	CYP3A29	5.59858		1	Chlorzoxazone	Midazolam	50	20	410.39	1.25242			1	Midazolam	Dextromethorphan	25	10	448.629	0.69376			1	Chlorzoxazone	alfa-Naphthoflavone	50	0.1	361.393	0.966561
2	Tolbutamide	100	Liver	2	16.4695		4	6.045	CYP2C49	12.747		2	Chlorzoxazone	Midazolam	50	20	413.171	1.23562			2	Midazolam	Dextromethorphan	25	10	517.331	0.92303			2	Chlorzoxazone	alfa-Naphthoflavone	50	0.1	292.52	0.853459
2	Tolbutamide	100	Liver	3	16.8467		4	6.045	CYP3A22	11.8983		3	Chlorzoxazone	Midazolam	50	20	407.566	1.21393	0.0192944		3	Midazolam	Dextromethorphan	25	10	448.376	0.799549	0.114748		3	Chlorzoxazone	alfa-Naphthoflavone	50	0.1	336.495	0.903356	0.0566812
2	Tolbutamide	200	Liver	1	32.8692		4	6.045	CYP1A2	5.60422		1	Coumarin	Coumarin	1	NA	75.737				1	Dextromethorphan	Dextromethorphan	10	NA	783.268				1	Chlorzoxazone	Sulphaphenazol	50	0.5	390.494	1.04439
2	Tolbutamide	200	Liver	2	31.137		4	6.045	CYP2D25	45.9442		2	Coumarin	Coumarin	1	NA	71.7651				2	Dextromethorphan	Dextromethorphan	10	NA	910.241				2	Chlorzoxazone	Sulphaphenazol	50	0.5	370.985	1.08239
2	Tolbutamide	200	Liver	3	28.4131		4	6.045	CYP3A46	5.38525		3	Coumarin	Coumarin	1	NA	73.344				3	Dextromethorphan	Dextromethorphan	10	NA	794.121				3	Chlorzoxazone	Sulphaphenazol	50	0.5	358.267	0.961806	0.061651
2	Tolbutamide	400	Liver	1	32.8552		4	6.045	CYP2E1	16.7191		1	Coumarin	Midazolam	1	20	45.0475	0.594788			1	Dextromethorphan	Tolbutamide	10	200	800.108	1.0215			1	Chlorzoxazone	Dieethyldithiocarbamate	50	20	322.699	0.863073
2	Tolbutamide	400	Liver	2	35.8586		4	6.045	CYP2C33	4.03035		2	Coumarin	Midazolam	1	20	45.6642	0.636301			2	Dextromethorphan	Tolbutamide	10	200	862.412	0.947454			2	Chlorzoxazone	Dieethyldithiocarbamate	50	20	297.693	0.868553
2	Tolbutamide	400	Liver	3	27.2816		4	6.045	CYP2A19	74.608		3	Coumarin	Midazolam	1	20	45.1215	0.615203	0.0207574		3	Dextromethorphan	Tolbutamide	10	200	750.715	0.945341	0.0433726		3	Chlorzoxazone	Dieethyldithiocarbamate	50	20	322.699	0.866319	0.00275581
3	Tolbutamide	5	Liver	1	0.29335		5	4.774	CYP3A29	3.80532		1	Coumarin	Tolbutamide	1	200	68.6814	0.90684			1	Dextromethorphan	Chlorzoxazone	10	50	758.751	0.968698			1	Chlorzoxazone	Quinidine	50	0.1	402.026	1.07524
3	Tolbutamide	5	Liver	2	0.237474		5	4.774	CYP2C49	2.09071		2	Coumarin	Tolbutamide	1	200	66.8311	0.931248			2	Dextromethorphan	Chlorzoxazone	10	50	769.569	0.845456			2	Chlorzoxazone	Quinidine	50	0.1	380.47	1.11006
3	Tolbutamide	5	Liver	3	0.237474		5	4.774	CYP3A22	5.68924		3	Coumarin	Tolbutamide	1	200	67.1025	0.914901	0.012436		3	Dextromethorphan	Chlorzoxazone	10	50	772.996	0.973398	0.0725488		3	Chlorzoxazone	Quinidine	50	0.1	380.685	1.02199	0.044356
3	Tolbutamide	10	Liver	1	0.614639		5	4.774	CYP1A2	4.28587		1	Coumarin	Chlorzoxazone	1	50	40.5329	0.535179			1	Dextromethorphan	Coumarin	10	1	806.886	1.03015			1	Chlorzoxazone	8-Methoxypsoralen	50	1	260.078	0.69559
3	Tolbutamide	10	Liver	2	NA		5	4.774	CYP2D25	21.0966		2	Coumarin	Chlorzoxazone	1	50	42.0131	0.585425			2	Dextromethorphan	Coumarin	10	1	830.492	0.912387			2	Chlorzoxazone	8-Methoxypsoralen	50	1	263.527	0.768868
3	Tolbutamide	10	Liver	3	0.572732		5	4.774	CYP3A46	3.22408		3	Coumarin	Chlorzoxazone	1	50	42.4325	0.57854	0.0272402		3	Dextromethorphan	Coumarin	10	1	829.454	1.04449	0.072487		3	Chlorzoxazone	8-Methoxypsoralen	50	1	256.305	0.688079	0.0446338
3	Tolbutamide	50	Liver	1	3.18495		5	4.774	CYP2E1	14.0528		1	Coumarin	Phenacetin	1	20	39.8915	0.52671			1	Dextromethorphan	Phenacetin	10	25	799.84	1.02116			1	Coumarin	NA	1	NA	125.694
3	Tolbutamide	50	Liver	2	3.12907		5	4.774	CYP2C33	2.23642		2	Coumarin	Phenacetin	1	20	41.6677	0.580612			2	Dextromethorphan	Phenacetin	10	25	762.231	0.837394			2	Coumarin	NA	1	NA	114.962
3	Tolbutamide	50	Liver	3	2.94747		5	4.774	CYP2A19	32.8282		3	Coumarin	Phenacetin	1	20	40.0641	0.54625	0.0272885		3	Dextromethorphan	Phenacetin	10	25	810.86	1.02108	0.106073		3	Coumarin	NA	1	NA	106.451
3	Tolbutamide	100	Liver	1	5.53175		6	2.899	CYP3A29	3.42502		1	Phenacetin	Phenacetin	20	NA	726.171				1	Dextromethorphan	Midazolam	10	25	418.666	0.534512			1	Coumarin	Ketoconazol	1	0.3	94.2395	0.749755
3	Tolbutamide	100	Liver	2	5.57366		6	2.899	CYP2C49	10.8139		2	Phenacetin	Phenacetin	20	NA	738.37				2	Dextromethorphan	Midazolam	10	25	425.473	0.467428			2	Coumarin	Ketoconazol	1	0.3	96.2131	0.83691
3	Tolbutamide	100	Liver	3	5.44794		6	2.899	CYP3A22	6.81396		3	Phenacetin	Phenacetin	20	NA	740.46				3	Dextromethorphan	Midazolam	10	25	408.21	0.51404	0.0343802		3	Coumarin	Ketoconazol	1	0.3	95.3497	0.895713	0.0734365
3	Tolbutamide	200	Liver	1	8.45128		6	2.899	CYP1A2	3.77489		1	Phenacetin	Midazolam	20	20	506.96	0.698127												1	Coumarin	alfa-Naphthoflavone	1	0.1	101.147	0.804711
3	Tolbutamide	200	Liver	2	8.63288		6	2.899	CYP2D25	26.3645		2	Phenacetin	Midazolam	20	20	547.261	0.741175												2	Coumarin	alfa-Naphthoflavone	1	0.1	117.059	1.01824
3	Tolbutamide	200	Liver	3	10.5466		6	2.899	CYP3A46	3.61205		3	Phenacetin	Midazolam	20	20	519.053	0.700986	0.0240707											3	Coumarin	alfa-Naphthoflavone	1	0.1	111.139	1.04403	0.131362
3	Tolbutamide	400	Liver	1	11.2591		6	2.899	CYP2E1	11.5834		1	Phenacetin	Tolbutamide	20	200	640.937	0.882625												1	Coumarin	Sulphaphenazol	1	0.5	128.531	1.02257
3	Tolbutamide	400	Liver	2	12.1671		6	2.899	CYP2C33	3.59645		2	Phenacetin	Tolbutamide	20	200	644.403	0.872738												2	Coumarin	Sulphaphenazol	1	0.5	122.857	1.06867
3	Tolbutamide	400	Liver	3	11.9575		6	2.899	CYP2A19	33.4073		3	Phenacetin	Tolbutamide	20	200	646.229	0.87274	0.00570798											3	Coumarin	Sulphaphenazol	1	0.5	111.879	1.05098	0.0232564
4	Tolbutamide	5	Liver	1	0.628608		7	3.573	CYP3A29	3.93121		1	Phenacetin	Chlorzoxazone	20	50	447.685	0.6165												1	Coumarin	Dieethyldithiocarbamate	1	20	91.0324	0.724239
4	Tolbutamide	5	Liver	2	0.614639		7	3.573	CYP2C49	13.8107		2	Phenacetin	Chlorzoxazone	20	50	435.591	0.589937												2	Coumarin	Dieethyldithiocarbamate	1	20	77.2172	0.671674
4	Tolbutamide	5	Liver	3	0.656546		7	3.573	CYP3A22	4.46146		3	Phenacetin	Chlorzoxazone	20	50	427.573	0.577443	0.0199467											3	Coumarin	Dieethyldithiocarbamate	1	20	87.9487	0.826188	0.0785612
4	Tolbutamide	10	Liver	1	1.42484		7	3.573	CYP1A2	3.90207		1	Phenacetin	Coumarin	20	1	605.742	0.834159												1	Coumarin	Quinidine	1	0.1	124.707	0.992149
4	Tolbutamide	10	Liver	2	1.36897		7	3.573	CYP2D25	33.8031		2	Phenacetin	Coumarin	20	1	601.244	0.814285												2	Coumarin	Quinidine	1	0.1	121.87	1.06009
4	Tolbutamide	10	Liver	3	1.22928		7	3.573	CYP3A46	2.40549		3	Phenacetin	Coumarin	20	1	614.819	0.830319	0.0105422											3	Coumarin	Quinidine	1	0.1	121.007	1.13673	0.0723353
4	Tolbutamide	50	Liver	1	7.50139		7	3.573	CYP2E1	15.6375		1	Midazolam	Midazolam	20	NA	683.126													1	Coumarin	8-Methoxypsoralen	1	1	15.0487	0.119725
4	Tolbutamide	50	Liver	2	7.5852		7	3.573	CYP2C33	7.10461		2	Midazolam	Midazolam	20	NA	650.344													2	Coumarin	8-Methoxypsoralen	1	1	14.1853	0.123391
4	Tolbutamide	50	Liver	3	6.92866		7	3.573	CYP2A19	17.5021		3	Midazolam	Midazolam	20	NA	643.86													3	Coumarin	8-Methoxypsoralen	1	1	14.1853	0.133256	0.00699818
4	Tolbutamide	100	Liver	1	13.8853		8	3.226	CYP3A29	5.57496		1	Midazolam	Coumarin	20	1	606.537	0.887884												1	Phenacetin	NA	20	NA	759.592
4	Tolbutamide	100	Liver	2	14.7234		8	3.226	CYP2C49	3.95032		2	Midazolam	Coumarin	20	1	612.95	0.942502												2	Phenacetin	NA	20	NA	726.78
4	Tolbutamide	100	Liver	3	13.983		8	3.226	CYP3A22	5.61826		3	Midazolam	Coumarin	20	1	606.068	0.941305	0.0311939											3	Phenacetin	NA	20	NA	734.321
4	Tolbutamide	200	Liver	1	26.0942		8	3.226	CYP1A2	5.78593		1	Midazolam	Phenacetin	20	20	609.626	0.892407												1	Phenacetin	Ketoconazol	20	0.3	770.177	1.01393
4	Tolbutamide	200	Liver	2	26.0523		8	3.226	CYP2D25	53.6716		2	Midazolam	Phenacetin	20	20	646.376	0.993899												2	Phenacetin	Ketoconazol	20	0.3	797.169	1.09685
4	Tolbutamide	200	Liver	3	27.1978		8	3.226	CYP3A46	5.02881		3	Midazolam	Phenacetin	20	20	591.357	0.918456	0.0527115											3	Phenacetin	Ketoconazol	20	0.3	840.302	1.14432	0.0659927
4	Tolbutamide	400	Liver	1	28.6506		8	3.226	CYP2E1	28.2107		1	Midazolam	Tolbutamide	20	200	662.106	0.96923												1	Phenacetin	alfa-Naphthoflavone	20	0.1	747.552	0.984149
4	Tolbutamide	400	Liver	2	29.5306		8	3.226	CYP2C33	4.76836		2	Midazolam	Tolbutamide	20	200	652.603	1.00347												2	Phenacetin	alfa-Naphthoflavone	20	0.1	698.598	0.961223
4	Tolbutamide	400	Liver	3	33.3302		8	3.226	CYP2A19	47.5177		3	Midazolam	Tolbutamide	20	200	672.616	1.04466	0.0377695											3	Phenacetin	alfa-Naphthoflavone	20	0.1	713.549	0.971712	0.0114767
5	Tolbutamide	5	Liver	1	0.684484		9	3.336	CYP3A29	8.46723		1	Midazolam	Chlorzoxazone	20	50	649.337	0.950538												1	Phenacetin	Sulphaphenazol	20	0.5	811.061	1.06776
5	Tolbutamide	5	Liver	2	0.307319		9	3.336	CYP2C49	7.57749		2	Midazolam	Chlorzoxazone	20	50	659.122	1.0135												2	Phenacetin	Sulphaphenazol	20	0.5	819.264	1.12725
5	Tolbutamide	5	Liver	3	0.307319		9	3.336	CYP3A22	20.2805		3	Midazolam	Chlorzoxazone	20	50	639.003	0.992456	0.0320514											3	Phenacetin	Sulphaphenazol	20	0.5	800.344	1.08991	0.0300688
5	Tolbutamide	10	Liver	1	1.1734		9	3.336	CYP1A2	9.62106																				1	Phenacetin	Dieethyldithiocarbamate	20	20	781.027	1.02822
5	Tolbutamide	10	Liver	2	0.75433		9	3.336	CYP2D25	63.3505																				2	Phenacetin	Dieethyldithiocarbamate	20	20	761.313	1.04752
5	Tolbutamide	10	Liver	3	0.558763		9	3.336	CYP3A46	8.89243																				3	Phenacetin	Dieethyldithiocarbamate	20	20	762.106	1.03784	0.00964848
5	Tolbutamide	50	Liver	1	3.61799		9	3.336	CYP2E1	32.8008																				1	Phenacetin	Quinidine	20	0.1	888.463	1.16966
5	Tolbutamide	50	Liver	2	2.96144		9	3.336	CYP2C33	6.98412																				2	Phenacetin	Quinidine	20	0.1	826.277	1.1369
5	Tolbutamide	50	Liver	3	2.5284		9	3.336	CYP2A19	57.662																				3	Phenacetin	Quinidine	20	0.1	844.933	1.15063	0.0164489
5	Tolbutamide	100	Liver	1	6.36989		10	4.968	CYP3A29	5.70808																				1	Phenacetin	8-Methoxypsoralen	20	1	524.345	0.690298
5	Tolbutamide	100	Liver	2	5.67144		10	4.968	CYP2C49	22.7666																				2	Phenacetin	8-Methoxypsoralen	20	1	509.791	0.701438
5	Tolbutamide	100	Liver	3	3.60402		10	4.968	CYP3A22	15.55																				3	Phenacetin	8-Methoxypsoralen	20	1	478.963	0.652252	0.0257903
5	Tolbutamide	200	Liver	1	11.3988		10	4.968	CYP1A2	6.1779																				1	Midazolam	NA	20	NA	474.237
5	Tolbutamide	200	Liver	2	10.407		10	4.968	CYP2D25	46.445																				2	Midazolam	NA	20	NA	512.274
5	Tolbutamide	200	Liver	3	10.4768		10	4.968	CYP3A46	5.65556																				3	Midazolam	NA	20	NA	513.152
5	Tolbutamide	400	Liver	1	13.2427		10	4.968	CYP2E1	25.3322																				1	Midazolam	Ketoconazol	20	0.3	107.265	0.226185
5	Tolbutamide	400	Liver	2	12.4744		10	4.968	CYP2C33	5.82918																				2	Midazolam	Ketoconazol	20	0.3	109.255	0.213274
5	Tolbutamide	400	Liver	3	14.3602		10	4.968	CYP2A19	27.1309																				3	Midazolam	Ketoconazol	20	0.3	111.713	0.217699	0.00656092
6	Tolbutamide	5	Liver	1	0.880051		11	4.224	CYP3A29	4.0257																				1	Midazolam	alfa-Naphthoflavone	20	0.1	564.707	1.19077
6	Tolbutamide	5	Liver	2	0.89402		11	4.224	CYP2C49	16.1911																				2	Midazolam	alfa-Naphthoflavone	20	0.1	658.63	1.2857
6	Tolbutamide	5	Liver	3	0.880051		11	4.224	CYP3A22	11.4099																				3	Midazolam	alfa-Naphthoflavone	20	0.1	642.303	1.25168	0.0480948
6	Tolbutamide	10	Liver	1	2.16521		11	4.224	CYP1A2	5.32179																				1	Midazolam	Sulphaphenazol	20	0.5	565.117	1.19163
6	Tolbutamide	10	Liver	2	1.70423		11	4.224	CYP2D25	30.6694																				2	Midazolam	Sulphaphenazol	20	0.5	645.346	1.25977
6	Tolbutamide	10	Liver	3	1.82995		11	4.224	CYP3A46	2.83354																				3	Midazolam	Sulphaphenazol	20	0.5	596.6	1.16262	0.0498696
6	Tolbutamide	50	Liver	1	9.42912		11	4.224	CYP2E1	21.7934																				1	Midazolam	Dieethyldithiocarbamate	20	20	587.003	1.23778
6	Tolbutamide	50	Liver	2	10.8959		11	4.224	CYP2C33	6.86659																				2	Midazolam	Dieethyldithiocarbamate	20	20	565.878	1.10464
6	Tolbutamide	50	Liver	3	8.70273		11	4.224	CYP2A19	19.8474																				3	Midazolam	Dieethyldithiocarbamate	20	20	571.378	1.11347	0.0744538
6	Tolbutamide	100	Liver	1	17.6569		12	3.724	CYP3A29	4.54444																				1	Midazolam	Quinidine	20	0.1	641.601	1.35291
6	Tolbutamide	100	Liver	2	18.9141		12	3.724	CYP2C49	15.6785																				2	Midazolam	Quinidine	20	0.1	625.274	1.22058
6	Tolbutamide	100	Liver	3	18.2017		12	3.724	CYP3A22	5.34107																				3	Midazolam	Quinidine	20	0.1	628.785	1.22534	0.0750644
6	Tolbutamide	200	Liver	1	34.2661		12	3.724	CYP1A2	5.15924																				1	Midazolam	8-Methoxypsoralen	20	1	645.639	1.36143
6	Tolbutamide	200	Liver	2	32.8133		12	3.724	CYP2D25	36.1551																				2	Midazolam	8-Methoxypsoralen	20	1	649.15	1.26719
6	Tolbutamide	200	Liver	3	33.5956		12	3.724	CYP3A46	4.23753																				3	Midazolam	8-Methoxypsoralen	20	1	641.718	1.25054	0.0597952
6	Tolbutamide	400	Liver	1	42.4939		12	3.724	CYP2E1	23.1054																				1	Dextromethorphan	NA	10	NA	783.268
6	Tolbutamide	400	Liver	2	39.1972		12	3.724	CYP2C33	6.99769																				2	Dextromethorphan	NA	10	NA	910.241
6	Tolbutamide	400	Liver	3	40.5243		12	3.724	CYP2A19	53.2808																				3	Dextromethorphan	NA	10	NA	794.121
7	Tolbutamide	5	Liver	1	1.25722		13	5.006	CYP3A29	3.59552																				1	Dextromethorphan	Ketoconazol	10	0.3	731.852	0.934357
7	Tolbutamide	5	Liver	2	1.55057		13	5.006	CYP2C49	9.53936																				2	Dextromethorphan	Ketoconazol	10	0.3	796.148	0.874657
7	Tolbutamide	5	Liver	3	0.963866		13	5.006	CYP3A22	7.286																				3	Dextromethorphan	Ketoconazol	10	0.3	849.58	1.06984	0.100012
7	Tolbutamide	10	Liver	1	2.64015		13	5.006	CYP1A2	3.87223																				1	Dextromethorphan	alfa-Naphthoflavone	10	0.1	925.788	1.18196
7	Tolbutamide	10	Liver	2	2.08139		13	5.006	CYP2D25	24.7516																				2	Dextromethorphan	alfa-Naphthoflavone	10	0.1	826.127	0.907591
7	Tolbutamide	10	Liver	3	2.41665		13	5.006	CYP3A46	4.00974																				3	Dextromethorphan	alfa-Naphthoflavone	10	0.1	775.856	0.976999	0.142654
7	Tolbutamide	50	Liver	1	13.089		13	5.006	CYP2E1	13.6876																				1	Dextromethorphan	Sulphaphenazol	10	0.5	794.079	1.0138
7	Tolbutamide	50	Liver	2	12.6979		13	5.006	CYP2C33	2.45268																				2	Dextromethorphan	Sulphaphenazol	10	0.5	808.04	0.887721
7	Tolbutamide	50	Liver	3	11.6502		13	5.006	CYP2A19	39.8743																				3	Dextromethorphan	Sulphaphenazol	10	0.5	816.219	1.02783	0.0771606
7	Tolbutamide	100	Liver	1	21.4425		14	4.195	CYP3A29	7.14739																				1	Dextromethorphan	Dieethyldithiocarbamate	10	20	802.261	1.02425
7	Tolbutamide	100	Liver	2	22.7416		14	4.195	CYP2C49	26.3513																				2	Dextromethorphan	Dieethyldithiocarbamate	10	20	783.267	0.860505
7	Tolbutamide	100	Liver	3	21.7359		14	4.195	CYP3A22	13.2842																				3	Dextromethorphan	Dieethyldithiocarbamate	10	20	724.491	0.912317	0.0836907
7	Tolbutamide	200	Liver	1	41.4043		14	4.195	CYP1A2	8.30734																				1	Dextromethorphan	Quinidine	10	0.1	810.485	1.03475
7	Tolbutamide	200	Liver	2	40.4404		14	4.195	CYP2D25	58.2778																				2	Dextromethorphan	Quinidine	10	0.1	808.478	0.888202
7	Tolbutamide	200	Liver	3	45.595		14	4.195	CYP3A46	7.97887																				3	Dextromethorphan	Quinidine	10	0.1	810.482	1.0206	0.0808349
7	Tolbutamide	400	Liver	1	48.5704		14	4.195	CYP2E1	25.9949																				1	Dextromethorphan	8-Methoxypsoralen	10	1	814.552	1.03994
7	Tolbutamide	400	Liver	2	60.0949		14	4.195	CYP2C33	6.46069																				2	Dextromethorphan	8-Methoxypsoralen	10	1	752.949	0.827197
7	Tolbutamide	400	Liver	3	53.1663		14	4.195	CYP2A19	95.6264																				3	Dextromethorphan	8-Methoxypsoralen	10	1	807.279	1.01657	0.116667
8	Tolbutamide	5	Liver	1	0.195567		15	1.219	CYP3A29	4.00218
8	Tolbutamide	5	Liver	2	0.251443		15	1.219	CYP2C49	2.85176
8	Tolbutamide	5	Liver	3	0.209536		15	1.219	CYP3A22	8.65013
8	Tolbutamide	10	Liver	1	0.949896		15	1.219	CYP1A2	4.91025
8	Tolbutamide	10	Liver	2	0.921958		15	1.219	CYP2D25	39.6115
8	Tolbutamide	10	Liver	3	0.89402		15	1.219	CYP3A46	3.41612
8	Tolbutamide	50	Liver	1	4.84727		15	1.219	CYP2E1	16.0518
8	Tolbutamide	50	Liver	2	4.12087		15	1.219	CYP2C33	3.30832
8	Tolbutamide	50	Liver	3	2.84969		15	1.219	CYP2A19	47.6581
8	Tolbutamide	100	Liver	1	7.5852		16	2.49	CYP3A29	5.2961
8	Tolbutamide	100	Liver	2	8.40938		16	2.49	CYP2C49	2.74262
8	Tolbutamide	100	Liver	3	7.80871		16	2.49	CYP3A22	7.60767
8	Tolbutamide	200	Liver	1	15.366		16	2.49	CYP1A2	5.07713
8	Tolbutamide	200	Liver	2	12.8934		16	2.49	CYP2D25	45.3554
8	Tolbutamide	200	Liver	3	12.7817		16	2.49	CYP3A46	2.44678
8	Tolbutamide	400	Liver	1	16.3298		16	2.49	CYP2E1	14.2846
8	Tolbutamide	400	Liver	2	16.7768		16	2.49	CYP2C33	3.86216
8	Tolbutamide	400	Liver	3	18.7185		16	2.49	CYP2A19	46.55
9	Tolbutamide	5	Liver	1	1.13149
9	Tolbutamide	5	Liver	2	0.907989
9	Tolbutamide	5	Liver	3	1.04768
9	Tolbutamide	10	Liver	1	2.37474
9	Tolbutamide	10	Liver	2	2.10933
9	Tolbutamide	10	Liver	3	2.09536
9	Tolbutamide	50	Liver	1	10.3511
9	Tolbutamide	50	Liver	2	10.5886
9	Tolbutamide	50	Liver	3	9.44309
9	Tolbutamide	100	Liver	1	22.0432
9	Tolbutamide	100	Liver	2	21.5543
9	Tolbutamide	100	Liver	3	18.7465
9	Tolbutamide	200	Liver	1	38.8759
9	Tolbutamide	200	Liver	2	39.9795
9	Tolbutamide	200	Liver	3	39.0296
9	Tolbutamide	400	Liver	1	45.3855
9	Tolbutamide	400	Liver	2	49.4645
9	Tolbutamide	400	Liver	3	46.2655
10	Tolbutamide	5	Liver	1	1.1734
10	Tolbutamide	5	Liver	2	0.977835
10	Tolbutamide	5	Liver	3	0.89402
10	Tolbutamide	10	Liver	1	2.08139
10	Tolbutamide	10	Liver	2	2.09536
10	Tolbutamide	10	Liver	3	2.05345
10	Tolbutamide	50	Liver	1	11.6642
10	Tolbutamide	50	Liver	2	11.2591
10	Tolbutamide	50	Liver	3	11.273
10	Tolbutamide	100	Liver	1	23.021
10	Tolbutamide	100	Liver	2	22.8115
10	Tolbutamide	100	Liver	3	24.2224
10	Tolbutamide	200	Liver	1	40.5941
10	Tolbutamide	200	Liver	2	44.3797
10	Tolbutamide	200	Liver	3	40.4544
10	Tolbutamide	400	Liver	1	54.647
10	Tolbutamide	400	Liver	2	55.4013
10	Tolbutamide	400	Liver	3	50.9731
11	Tolbutamide	5	Liver	1	1.07562
11	Tolbutamide	5	Liver	2	1.32706
11	Tolbutamide	5	Liver	3	1.21531
11	Tolbutamide	10	Liver	1	2.51443
11	Tolbutamide	10	Liver	2	2.5284
11	Tolbutamide	10	Liver	3	2.61222
11	Tolbutamide	50	Liver	1	13.2287
11	Tolbutamide	50	Liver	2	13.103
11	Tolbutamide	50	Liver	3	12.0553
11	Tolbutamide	100	Liver	1	21.3308
11	Tolbutamide	100	Liver	2	28.455
11	Tolbutamide	100	Liver	3	28.1616
11	Tolbutamide	200	Liver	1	48.8917
11	Tolbutamide	200	Liver	2	51.043
11	Tolbutamide	200	Liver	3	49.2968
11	Tolbutamide	400	Liver	1	60.8772
11	Tolbutamide	400	Liver	2	64.7466
11	Tolbutamide	400	Liver	3	67.4566
12	Tolbutamide	5	Liver	1	0.656546
12	Tolbutamide	5	Liver	2	0.74036
12	Tolbutamide	5	Liver	3	0.810206
12	Tolbutamide	10	Liver	1	1.77407
12	Tolbutamide	10	Liver	2	1.66232
12	Tolbutamide	10	Liver	3	1.29912
12	Tolbutamide	50	Liver	1	5.32221
12	Tolbutamide	50	Liver	2	7.50139
12	Tolbutamide	50	Liver	3	8.36747
12	Tolbutamide	100	Liver	1	13.2566
12	Tolbutamide	100	Liver	2	16.5394
12	Tolbutamide	100	Liver	3	15.7012
12	Tolbutamide	200	Liver	1	28.0639
12	Tolbutamide	200	Liver	2	30.4805
12	Tolbutamide	200	Liver	3	24.1944
12	Tolbutamide	400	Liver	1	35.5094
12	Tolbutamide	400	Liver	2	35.3976
12	Tolbutamide	400	Liver	3	37.7584
13	Tolbutamide	5	Liver	1	1.42484
13	Tolbutamide	5	Liver	2	1.07562
13	Tolbutamide	5	Liver	3	1.08959
13	Tolbutamide	10	Liver	1	2.37474
13	Tolbutamide	10	Liver	2	2.08139
13	Tolbutamide	10	Liver	3	2.45856
13	Tolbutamide	50	Liver	1	9.51293
13	Tolbutamide	50	Liver	2	10.0019
13	Tolbutamide	50	Liver	3	9.17768
13	Tolbutamide	100	Liver	1	21.205
13	Tolbutamide	100	Liver	2	20.5485
13	Tolbutamide	100	Liver	3	20.0177
13	Tolbutamide	200	Liver	1	36.1519
13	Tolbutamide	200	Liver	2	38.9318
13	Tolbutamide	200	Liver	3	36.3754
13	Tolbutamide	400	Liver	1	43.1225
13	Tolbutamide	400	Liver	2	45.0083
13	Tolbutamide	400	Liver	3	41.1668
14	Tolbutamide	5	Liver	1	0.824175
14	Tolbutamide	5	Liver	2	0.89402
14	Tolbutamide	5	Liver	3	0.921958
14	Tolbutamide	10	Liver	1	1.82995
14	Tolbutamide	10	Liver	2	1.80201
14	Tolbutamide	10	Liver	3	1.78804
14	Tolbutamide	50	Liver	1	8.45128
14	Tolbutamide	50	Liver	2	8.42335
14	Tolbutamide	50	Liver	3	7.83665
14	Tolbutamide	100	Liver	1	16.7349
14	Tolbutamide	100	Liver	2	17.9223
14	Tolbutamide	100	Liver	3	17.2099
14	Tolbutamide	200	Liver	1	31.8495
14	Tolbutamide	200	Liver	2	30.3129
14	Tolbutamide	200	Liver	3	31.8774
14	Tolbutamide	400	Liver	1	36.0542
14	Tolbutamide	400	Liver	2	39.9655
14	Tolbutamide	400	Liver	3	37.6047
15	Tolbutamide	5	Liver	1	0.29335
15	Tolbutamide	5	Liver	2	0.307319
15	Tolbutamide	5	Liver	3	0.349227
15	Tolbutamide	10	Liver	1	0.586701
15	Tolbutamide	10	Liver	2	0.60067
15	Tolbutamide	10	Liver	3	0.614639
15	Tolbutamide	50	Liver	1	2.51443
15	Tolbutamide	50	Liver	2	2.82175
15	Tolbutamide	50	Liver	3	2.8916
15	Tolbutamide	100	Liver	1	5.07077
15	Tolbutamide	100	Liver	2	5.22443
15	Tolbutamide	100	Liver	3	5.48984
15	Tolbutamide	200	Liver	1	10.5047
15	Tolbutamide	200	Liver	2	10.2114
15	Tolbutamide	200	Liver	3	10.8121
15	Tolbutamide	400	Liver	1	11.9855
15	Tolbutamide	400	Liver	2	13.3405
15	Tolbutamide	400	Liver	3	12.628
16	Tolbutamide	5	Liver	1	0.251443
16	Tolbutamide	5	Liver	2	0.251443
16	Tolbutamide	5	Liver	3	0.279381
16	Tolbutamide	10	Liver	1	0.349227
16	Tolbutamide	10	Liver	2	0.474948
16	Tolbutamide	10	Liver	3	0.460979
16	Tolbutamide	50	Liver	1	2.20711
16	Tolbutamide	50	Liver	2	2.02551
16	Tolbutamide	50	Liver	3	2.13727
16	Tolbutamide	100	Liver	1	4.56788
16	Tolbutamide	100	Liver	2	4.58185
16	Tolbutamide	100	Liver	3	4.52598
16	Tolbutamide	200	Liver	1	7.69696
16	Tolbutamide	200	Liver	2	8.01824
16	Tolbutamide	200	Liver	3	8.31159
16	Tolbutamide	400	Liver	1	8.82845
16	Tolbutamide	400	Liver	2	9.94597
16	Tolbutamide	400	Liver	3	9.24752
1	Chlorzoxazone	2.5	Liver	1	50.5497
1	Chlorzoxazone	2.5	Liver	2	51.0886
1	Chlorzoxazone	2.5	Liver	3	44.5139
1	Chlorzoxazone	5	Liver	1	75.8784
1	Chlorzoxazone	5	Liver	2	166.954
1	Chlorzoxazone	5	Liver	3	NA
1	Chlorzoxazone	25	Liver	1	223.216
1	Chlorzoxazone	25	Liver	2	219.875
1	Chlorzoxazone	25	Liver	3	214.809
1	Chlorzoxazone	50	Liver	1	274.628
1	Chlorzoxazone	50	Liver	2	287.993
1	Chlorzoxazone	50	Liver	3	280.879
1	Chlorzoxazone	100	Liver	1	414.637
1	Chlorzoxazone	100	Liver	2	384.781
1	Chlorzoxazone	100	Liver	3	352.986
1	Chlorzoxazone	200	Liver	1	443.63
1	Chlorzoxazone	200	Liver	2	419.918
1	Chlorzoxazone	200	Liver	3	414.852
2	Chlorzoxazone	2.5	Liver	1	60.6812
2	Chlorzoxazone	2.5	Liver	2	56.1543
2	Chlorzoxazone	2.5	Liver	3	56.801
2	Chlorzoxazone	5	Liver	1	88.4889
2	Chlorzoxazone	5	Liver	2	92.6924
2	Chlorzoxazone	5	Liver	3	100.022
2	Chlorzoxazone	25	Liver	1	276.999
2	Chlorzoxazone	25	Liver	2	290.149
2	Chlorzoxazone	25	Liver	3	279.263
2	Chlorzoxazone	50	Liver	1	419.81
2	Chlorzoxazone	50	Liver	2	393.835
2	Chlorzoxazone	50	Liver	3	400.302
2	Chlorzoxazone	100	Liver	1	544.406
2	Chlorzoxazone	100	Liver	2	542.574
2	Chlorzoxazone	100	Liver	3	522.742
2	Chlorzoxazone	200	Liver	1	628.799
2	Chlorzoxazone	200	Liver	2	667.493
2	Chlorzoxazone	200	Liver	3	610.476
3	Chlorzoxazone	2.5	Liver	1	42.6816
3	Chlorzoxazone	2.5	Liver	2	49.0407
3	Chlorzoxazone	2.5	Liver	3	49.0407
3	Chlorzoxazone	5	Liver	1	65.5314
3	Chlorzoxazone	5	Liver	2	79.1119
3	Chlorzoxazone	5	Liver	3	76.094
3	Chlorzoxazone	25	Liver	1	186.247
3	Chlorzoxazone	25	Liver	2	191.313
3	Chlorzoxazone	25	Liver	3	213.3
3	Chlorzoxazone	50	Liver	1	260.293
3	Chlorzoxazone	50	Liver	2	273.981
3	Chlorzoxazone	50	Liver	3	248.114
3	Chlorzoxazone	100	Liver	1	313.969
3	Chlorzoxazone	100	Liver	2	346.411
3	Chlorzoxazone	100	Liver	3	368.398
3	Chlorzoxazone	200	Liver	1	383.38
3	Chlorzoxazone	200	Liver	2	392.541
3	Chlorzoxazone	200	Liver	3	610.584
4	Chlorzoxazone	2.5	Liver	1	60.3578
4	Chlorzoxazone	2.5	Liver	2	56.5855
4	Chlorzoxazone	2.5	Liver	3	55.9388
4	Chlorzoxazone	5	Liver	1	99.3749
4	Chlorzoxazone	5	Liver	2	96.0336
4	Chlorzoxazone	5	Liver	3	86.8722
4	Chlorzoxazone	25	Liver	1	219.659
4	Chlorzoxazone	25	Liver	2	258.892
4	Chlorzoxazone	25	Liver	3	251.132
4	Chlorzoxazone	50	Liver	1	334.878
4	Chlorzoxazone	50	Liver	2	326.795
4	Chlorzoxazone	50	Liver	3	347.812
4	Chlorzoxazone	100	Liver	1	422.505
4	Chlorzoxazone	100	Liver	2	463.678
4	Chlorzoxazone	100	Liver	3	441.474
4	Chlorzoxazone	200	Liver	1	525.652
4	Chlorzoxazone	200	Liver	2	527.592
4	Chlorzoxazone	200	Liver	3	499.246
5	Chlorzoxazone	2.5	Liver	1	55.6154
5	Chlorzoxazone	2.5	Liver	2	54.861
5	Chlorzoxazone	2.5	Liver	3	54.3221
5	Chlorzoxazone	5	Liver	1	98.1893
5	Chlorzoxazone	5	Liver	2	85.9021
5	Chlorzoxazone	5	Liver	3	88.5967
5	Chlorzoxazone	25	Liver	1	216.965
5	Chlorzoxazone	25	Liver	2	213.731
5	Chlorzoxazone	25	Liver	3	210.714
5	Chlorzoxazone	50	Liver	1	295.107
5	Chlorzoxazone	50	Liver	2	290.58
5	Chlorzoxazone	50	Liver	3	286.161
5	Chlorzoxazone	100	Liver	1	416.9
5	Chlorzoxazone	100	Liver	2	391.14
5	Chlorzoxazone	100	Liver	3	374.434
5	Chlorzoxazone	200	Liver	1	473.378
5	Chlorzoxazone	200	Liver	2	466.695
5	Chlorzoxazone	200	Liver	3	459.797
6	Chlorzoxazone	2.5	Liver	1	71.0282
6	Chlorzoxazone	2.5	Liver	2	67.4714
6	Chlorzoxazone	2.5	Liver	3	65.5314
6	Chlorzoxazone	5	Liver	1	107.459
6	Chlorzoxazone	5	Liver	2	113.71
6	Chlorzoxazone	5	Liver	3	120.069
6	Chlorzoxazone	25	Liver	1	295.322
6	Chlorzoxazone	25	Liver	2	303.406
6	Chlorzoxazone	25	Liver	3	316.879
6	Chlorzoxazone	50	Liver	1	468.42
6	Chlorzoxazone	50	Liver	2	452.576
6	Chlorzoxazone	50	Liver	3	414.745
6	Chlorzoxazone	100	Liver	1	612.201
6	Chlorzoxazone	100	Liver	2	623.41
6	Chlorzoxazone	100	Liver	3	586.657
6	Chlorzoxazone	200	Liver	1	683.229
6	Chlorzoxazone	200	Liver	2	693.792
6	Chlorzoxazone	200	Liver	3	714.701
7	Chlorzoxazone	2.5	Liver	1	35.6758
7	Chlorzoxazone	2.5	Liver	2	35.3524
7	Chlorzoxazone	2.5	Liver	3	46.2384
7	Chlorzoxazone	5	Liver	1	59.3878
7	Chlorzoxazone	5	Liver	2	59.9267
7	Chlorzoxazone	5	Liver	3	66.2858
7	Chlorzoxazone	25	Liver	1	206.51
7	Chlorzoxazone	25	Liver	2	192.498
7	Chlorzoxazone	25	Liver	3	211.684
7	Chlorzoxazone	50	Liver	1	330.782
7	Chlorzoxazone	50	Liver	2	304.592
7	Chlorzoxazone	50	Liver	3	301.142
7	Chlorzoxazone	100	Liver	1	506.251
7	Chlorzoxazone	100	Liver	2	480.599
7	Chlorzoxazone	100	Liver	3	457.426
7	Chlorzoxazone	200	Liver	1	567.579
7	Chlorzoxazone	200	Liver	2	562.621
7	Chlorzoxazone	200	Liver	3	562.729
8	Chlorzoxazone	2.5	Liver	1	50.0108
8	Chlorzoxazone	2.5	Liver	2	66.1781
8	Chlorzoxazone	2.5	Liver	3	55.1843
8	Chlorzoxazone	5	Liver	1	82.6687
8	Chlorzoxazone	5	Liver	2	99.2671
8	Chlorzoxazone	5	Liver	3	104.764
8	Chlorzoxazone	25	Liver	1	267.299
8	Chlorzoxazone	25	Liver	2	257.06
8	Chlorzoxazone	25	Liver	3	276.137
8	Chlorzoxazone	50	Liver	1	399.871
8	Chlorzoxazone	50	Liver	2	377.883
8	Chlorzoxazone	50	Liver	3	369.907
8	Chlorzoxazone	100	Liver	1	497.952
8	Chlorzoxazone	100	Liver	2	490.731
8	Chlorzoxazone	100	Liver	3	494.503
8	Chlorzoxazone	200	Liver	1	618.021
8	Chlorzoxazone	200	Liver	2	646.583
8	Chlorzoxazone	200	Liver	3	645.829
9	Chlorzoxazone	2.5	Liver	1	56.1543
9	Chlorzoxazone	2.5	Liver	2	45.8073
9	Chlorzoxazone	2.5	Liver	3	48.0707
9	Chlorzoxazone	5	Liver	1	90.8601
9	Chlorzoxazone	5	Liver	2	112.524
9	Chlorzoxazone	5	Liver	3	102.285
9	Chlorzoxazone	25	Liver	1	258.245
9	Chlorzoxazone	25	Liver	2	256.629
9	Chlorzoxazone	25	Liver	3	331.321
9	Chlorzoxazone	50	Liver	1	481.569
9	Chlorzoxazone	50	Liver	2	469.713
9	Chlorzoxazone	50	Liver	3	474.563
9	Chlorzoxazone	100	Liver	1	717.612
9	Chlorzoxazone	100	Liver	2	761.155
9	Chlorzoxazone	100	Liver	3	708.773
9	Chlorzoxazone	200	Liver	1	838.219
9	Chlorzoxazone	200	Liver	2	901.811
9	Chlorzoxazone	200	Liver	3	846.626
10	Chlorzoxazone	2.5	Liver	1	37.7236
10	Chlorzoxazone	2.5	Liver	2	29.8556
10	Chlorzoxazone	2.5	Liver	3	27.161
10	Chlorzoxazone	5	Liver	1	53.4598
10	Chlorzoxazone	5	Liver	2	57.8789
10	Chlorzoxazone	5	Liver	3	61.4357
10	Chlorzoxazone	25	Liver	1	242.401
10	Chlorzoxazone	25	Liver	2	219.659
10	Chlorzoxazone	25	Liver	3	270.532
10	Chlorzoxazone	50	Liver	1	409.032
10	Chlorzoxazone	50	Liver	2	438.672
10	Chlorzoxazone	50	Liver	3	432.205
10	Chlorzoxazone	100	Liver	1	639.685
10	Chlorzoxazone	100	Liver	2	618.129
10	Chlorzoxazone	100	Liver	3	681.289
10	Chlorzoxazone	200	Liver	1	819.034
10	Chlorzoxazone	200	Liver	2	750.054
10	Chlorzoxazone	200	Liver	3	787.346
11	Chlorzoxazone	2.5	Liver	1	33.1968
11	Chlorzoxazone	2.5	Liver	2	26.5143
11	Chlorzoxazone	2.5	Liver	3	30.8256
11	Chlorzoxazone	5	Liver	1	54.1065
11	Chlorzoxazone	5	Liver	2	51.3042
11	Chlorzoxazone	5	Liver	3	49.6874
11	Chlorzoxazone	25	Liver	1	213.192
11	Chlorzoxazone	25	Liver	2	204.247
11	Chlorzoxazone	25	Liver	3	285.406
11	Chlorzoxazone	50	Liver	1	449.558
11	Chlorzoxazone	50	Liver	2	475.749
11	Chlorzoxazone	50	Liver	3	454.3
11	Chlorzoxazone	100	Liver	1	636.236
11	Chlorzoxazone	100	Liver	2	705.324
11	Chlorzoxazone	100	Liver	3	665.445
11	Chlorzoxazone	200	Liver	1	796.4
11	Chlorzoxazone	200	Liver	2	859.991
11	Chlorzoxazone	200	Liver	3	914.421
12	Chlorzoxazone	2.5	Liver	1	35.6758
12	Chlorzoxazone	2.5	Liver	2	27.8077
12	Chlorzoxazone	2.5	Liver	3	34.0591
12	Chlorzoxazone	5	Liver	1	50.7653
12	Chlorzoxazone	5	Liver	2	55.1843
12	Chlorzoxazone	5	Liver	3	54.1065
12	Chlorzoxazone	25	Liver	1	186.463
12	Chlorzoxazone	25	Liver	2	178.702
12	Chlorzoxazone	25	Liver	3	224.078
12	Chlorzoxazone	50	Liver	1	302.867
12	Chlorzoxazone	50	Liver	2	328.196
12	Chlorzoxazone	50	Liver	3	475.21
12	Chlorzoxazone	100	Liver	1	501.94
12	Chlorzoxazone	100	Liver	2	486.312
12	Chlorzoxazone	100	Liver	3	495.258
12	Chlorzoxazone	200	Liver	1	565.424
12	Chlorzoxazone	200	Liver	2	586.01
12	Chlorzoxazone	200	Liver	3	570.058
13	Chlorzoxazone	2.5	Liver	1	55.7232
13	Chlorzoxazone	2.5	Liver	2	55.2921
13	Chlorzoxazone	2.5	Liver	3	54.1065
13	Chlorzoxazone	5	Liver	1	88.7045
13	Chlorzoxazone	5	Liver	2	102.177
13	Chlorzoxazone	5	Liver	3	98.5126
13	Chlorzoxazone	25	Liver	1	256.413
13	Chlorzoxazone	25	Liver	2	272.796
13	Chlorzoxazone	25	Liver	3	270.64
13	Chlorzoxazone	50	Liver	1	420.134
13	Chlorzoxazone	50	Liver	2	421.535
13	Chlorzoxazone	50	Liver	3	413.451
13	Chlorzoxazone	100	Liver	1	596.357
13	Chlorzoxazone	100	Liver	2	551.304
13	Chlorzoxazone	100	Liver	3	565.1
13	Chlorzoxazone	200	Liver	1	705.432
13	Chlorzoxazone	200	Liver	2	687.54
13	Chlorzoxazone	200	Liver	3	688.834
14	Chlorzoxazone	2.5	Liver	1	61.9746
14	Chlorzoxazone	2.5	Liver	2	56.2621
14	Chlorzoxazone	2.5	Liver	3	52.4898
14	Chlorzoxazone	5	Liver	1	107.782
14	Chlorzoxazone	5	Liver	2	110.045
14	Chlorzoxazone	5	Liver	3	107.027
14	Chlorzoxazone	25	Liver	1	308.256
14	Chlorzoxazone	25	Liver	2	289.179
14	Chlorzoxazone	25	Liver	3	310.843
14	Chlorzoxazone	50	Liver	1	416.146
14	Chlorzoxazone	50	Liver	2	450.744
14	Chlorzoxazone	50	Liver	3	426.601
14	Chlorzoxazone	100	Liver	1	532.119
14	Chlorzoxazone	100	Liver	2	528.67
14	Chlorzoxazone	100	Liver	3	570.166
14	Chlorzoxazone	200	Liver	1	624.919
14	Chlorzoxazone	200	Liver	2	659.84
14	Chlorzoxazone	200	Liver	3	632.141
15	Chlorzoxazone	2.5	Liver	1	31.2567
15	Chlorzoxazone	2.5	Liver	2	28.8855
15	Chlorzoxazone	2.5	Liver	3	27.161
15	Chlorzoxazone	5	Liver	1	50.0108
15	Chlorzoxazone	5	Liver	2	54.861
15	Chlorzoxazone	5	Liver	3	51.7353
15	Chlorzoxazone	25	Liver	1	150.14
15	Chlorzoxazone	25	Liver	2	142.811
15	Chlorzoxazone	25	Liver	3	155.96
15	Chlorzoxazone	50	Liver	1	229.683
15	Chlorzoxazone	50	Liver	2	227.204
15	Chlorzoxazone	50	Liver	3	231.623
15	Chlorzoxazone	100	Liver	1	291.658
15	Chlorzoxazone	100	Liver	2	282.173
15	Chlorzoxazone	100	Liver	3	294.46
15	Chlorzoxazone	200	Liver	1	349.537
15	Chlorzoxazone	200	Liver	2	315.154
15	Chlorzoxazone	200	Liver	3	355.141
16	Chlorzoxazone	2.5	Liver	1	31.3645
16	Chlorzoxazone	2.5	Liver	2	24.3587
16	Chlorzoxazone	2.5	Liver	3	26.7299
16	Chlorzoxazone	5	Liver	1	53.352
16	Chlorzoxazone	5	Liver	2	58.0944
16	Chlorzoxazone	5	Liver	3	55.2921
16	Chlorzoxazone	25	Liver	1	133.111
16	Chlorzoxazone	25	Liver	2	139.47
16	Chlorzoxazone	25	Liver	3	141.733
16	Chlorzoxazone	50	Liver	1	208.342
16	Chlorzoxazone	50	Liver	2	216.642
16	Chlorzoxazone	50	Liver	3	225.372
16	Chlorzoxazone	100	Liver	1	298.556
16	Chlorzoxazone	100	Liver	2	287.346
16	Chlorzoxazone	100	Liver	3	299.095
16	Chlorzoxazone	200	Liver	1	338.112
16	Chlorzoxazone	200	Liver	2	399.763
16	Chlorzoxazone	200	Liver	3	395.883
1	Coumarin	0.5	Liver	1	92.1426
1	Coumarin	0.5	Liver	2	93.7461
1	Coumarin	0.5	Liver	3	93.8695
1	Coumarin	2	Liver	1	229.308
1	Coumarin	2	Liver	2	263.229
1	Coumarin	2	Liver	3	258.295
1	Coumarin	5	Liver	1	320.834
1	Coumarin	5	Liver	2	314.173
1	Coumarin	5	Liver	3	316.517
1	Coumarin	20	Liver	1	344.147
1	Coumarin	20	Liver	2	309.239
1	Coumarin	20	Liver	3	321.204
1	Coumarin	100	Liver	1	342.914
1	Coumarin	100	Liver	2	299.494
1	Coumarin	100	Liver	3	330.579
1	Coumarin	500	Liver	1	339.09
1	Coumarin	500	Liver	2	324.164
1	Coumarin	500	Liver	3	334.156
2	Coumarin	0.5	Liver	1	89.7989
2	Coumarin	0.5	Liver	2	90.539
2	Coumarin	0.5	Liver	3	91.2791
2	Coumarin	2	Liver	1	185.519
2	Coumarin	2	Liver	2	177.254
2	Coumarin	2	Liver	3	194.4
2	Coumarin	5	Liver	1	222.894
2	Coumarin	5	Liver	2	229.185
2	Coumarin	5	Liver	3	231.775
2	Coumarin	20	Liver	1	252.621
2	Coumarin	20	Liver	2	240.903
2	Coumarin	20	Liver	3	249.167
2	Coumarin	100	Liver	1	243.123
2	Coumarin	100	Liver	2	277.415
2	Coumarin	100	Liver	3	251.388
2	Coumarin	500	Liver	1	270.014
2	Coumarin	500	Liver	2	248.057
2	Coumarin	500	Liver	3	265.08
3	Coumarin	0.5	Liver	1	86.4685
3	Coumarin	0.5	Liver	2	87.4553
3	Coumarin	0.5	Liver	3	87.8253
3	Coumarin	2	Liver	1	165.783
3	Coumarin	2	Liver	2	163.192
3	Coumarin	2	Liver	3	171.087
3	Coumarin	5	Liver	1	197.237
3	Coumarin	5	Liver	2	209.942
3	Coumarin	5	Liver	3	205.748
3	Coumarin	20	Liver	1	231.282
3	Coumarin	20	Liver	2	226.594
3	Coumarin	20	Liver	3	242.506
3	Coumarin	100	Liver	1	240.656
3	Coumarin	100	Liver	2	207.105
3	Coumarin	100	Liver	3	224.127
3	Coumarin	500	Liver	1	220.673
3	Coumarin	500	Liver	2	258.665
3	Coumarin	500	Liver	3	238.683
4	Coumarin	0.5	Liver	1	117.306
4	Coumarin	0.5	Liver	2	108.548
4	Coumarin	0.5	Liver	3	111.385
4	Coumarin	2	Liver	1	239.053
4	Coumarin	2	Liver	2	253.238
4	Coumarin	2	Liver	3	238.806
4	Coumarin	5	Liver	1	297.767
4	Coumarin	5	Liver	2	312.076
4	Coumarin	5	Liver	3	303.935
4	Coumarin	20	Liver	1	324.904
4	Coumarin	20	Liver	2	345.01
4	Coumarin	20	Liver	3	340.447
4	Coumarin	100	Liver	1	365.857
4	Coumarin	100	Liver	2	363.143
4	Coumarin	100	Liver	3	357.099
4	Coumarin	500	Liver	1	363.02
4	Coumarin	500	Liver	2	381.275
4	Coumarin	500	Liver	3	336.376
5	Coumarin	0.25	Liver	1	73.27
5	Coumarin	0.25	Liver	2	65.6223
5	Coumarin	0.25	Liver	3	66.2391
5	Coumarin	0.5	Liver	1	113.112
5	Coumarin	0.5	Liver	2	110.275
5	Coumarin	0.5	Liver	3	105.341
5	Coumarin	2	Liver	1	218.206
5	Coumarin	2	Liver	2	220.673
5	Coumarin	2	Liver	3	208.832
5	Coumarin	5	Liver	1	273.714
5	Coumarin	5	Liver	2	256.815
5	Coumarin	5	Liver	3	259.035
5	Coumarin	20	Liver	1	287.159
5	Coumarin	20	Liver	2	261.996
5	Coumarin	20	Liver	3	299.001
5	Coumarin	100	Liver	1	315.53
5	Coumarin	100	Liver	2	320.71
5	Coumarin	100	Liver	3	336.129
6	Coumarin	0.25	Liver	1	71.7898
6	Coumarin	0.25	Liver	2	72.1599
6	Coumarin	0.25	Liver	3	80.0543
6	Coumarin	0.5	Liver	1	134.698
6	Coumarin	0.5	Liver	2	145.923
6	Coumarin	0.5	Liver	3	139.879
6	Coumarin	2	Liver	1	320.094
6	Coumarin	2	Liver	2	296.04
6	Coumarin	2	Liver	3	321.821
6	Coumarin	5	Liver	1	405.822
6	Coumarin	5	Liver	2	401.752
6	Coumarin	5	Liver	3	386.333
6	Coumarin	20	Liver	1	446.651
6	Coumarin	20	Liver	2	440.36
6	Coumarin	20	Liver	3	461.083
6	Coumarin	100	Liver	1	524.855
6	Coumarin	100	Liver	2	478.352
6	Coumarin	100	Liver	3	515.727
7	Coumarin	0.25	Liver	1	29.9741
7	Coumarin	0.25	Liver	2	36.265
7	Coumarin	0.25	Liver	3	34.168
7	Coumarin	0.5	Liver	1	48.4766
7	Coumarin	0.5	Liver	2	49.9568
7	Coumarin	0.5	Liver	3	47.1198
7	Coumarin	2	Liver	1	88.6888
7	Coumarin	2	Liver	2	87.3319
7	Coumarin	2	Liver	3	92.3893
7	Coumarin	5	Liver	1	108.672
7	Coumarin	5	Liver	2	113.606
7	Coumarin	5	Liver	3	119.65
7	Coumarin	20	Liver	1	123.227
7	Coumarin	20	Liver	2	125.817
7	Coumarin	20	Liver	3	130.628
7	Coumarin	100	Liver	1	129.764
7	Coumarin	100	Liver	2	135.809
7	Coumarin	100	Liver	3	132.355
8	Coumarin	0.25	Liver	1	73.7634
8	Coumarin	0.25	Liver	2	73.8868
8	Coumarin	0.25	Liver	3	73.6401
8	Coumarin	0.5	Liver	1	111.755
8	Coumarin	0.5	Liver	2	110.028
8	Coumarin	0.5	Liver	3	113.482
8	Coumarin	2	Liver	1	237.572
8	Coumarin	2	Liver	2	242.877
8	Coumarin	2	Liver	3	229.555
8	Coumarin	5	Liver	1	292.957
8	Coumarin	5	Liver	2	287.899
8	Coumarin	5	Liver	3	301.221
8	Coumarin	20	Liver	1	325.028
8	Coumarin	20	Liver	2	300.481
8	Coumarin	20	Liver	3	332.182
8	Coumarin	100	Liver	1	NA
8	Coumarin	100	Liver	2	362.65
8	Coumarin	100	Liver	3	337.116
9	Coumarin	0.25	Liver	1	37.4985
9	Coumarin	0.25	Liver	2	33.5513
9	Coumarin	0.25	Liver	3	30.8375
9	Coumarin	0.5	Liver	1	81.5345
9	Coumarin	0.5	Liver	2	68.4594
9	Coumarin	0.5	Liver	3	68.5827
9	Coumarin	2	Liver	1	192.55
9	Coumarin	2	Liver	2	178.734
9	Coumarin	2	Liver	3	209.819
9	Coumarin	5	Liver	1	261.749
9	Coumarin	5	Liver	2	248.551
9	Coumarin	5	Liver	3	259.899
9	Coumarin	20	Liver	1	304.182
9	Coumarin	20	Liver	2	301.838
9	Coumarin	20	Liver	3	305.168
9	Coumarin	100	Liver	1	327.741
9	Coumarin	100	Liver	2	310.596
9	Coumarin	100	Liver	3	321.821
10	Coumarin	0.25	Liver	1	10.3614
10	Coumarin	0.25	Liver	2	10.3614
10	Coumarin	0.25	Liver	3	9.74467
10	Coumarin	0.5	Liver	1	30.7142
10	Coumarin	0.5	Liver	2	45.7629
10	Coumarin	0.5	Liver	3	47.7365
10	Coumarin	2	Liver	1	103.614
10	Coumarin	2	Liver	2	96.3365
10	Coumarin	2	Liver	3	98.4335
10	Coumarin	5	Liver	1	138.646
10	Coumarin	5	Liver	2	127.051
10	Coumarin	5	Liver	3	137.535
10	Coumarin	20	Liver	1	153.818
10	Coumarin	20	Liver	2	145.677
10	Coumarin	20	Liver	3	153.201
10	Coumarin	100	Liver	1	166.399
10	Coumarin	100	Liver	2	167.14
10	Coumarin	100	Liver	3	179.845
11	Coumarin	0.25	Liver	1	5.79746
11	Coumarin	0.25	Liver	2	5.92081
11	Coumarin	0.25	Liver	3	6.53756
11	Coumarin	0.5	Liver	1	13.8152
11	Coumarin	0.5	Liver	2	17.6391
11	Coumarin	0.5	Liver	3	20.2294
11	Coumarin	2	Liver	1	46.0096
11	Coumarin	2	Liver	2	53.7807
11	Coumarin	2	Liver	3	64.6355
11	Coumarin	5	Liver	1	90.169
11	Coumarin	5	Liver	2	88.4421
11	Coumarin	5	Liver	3	88.072
11	Coumarin	20	Liver	1	107.438
11	Coumarin	20	Liver	2	108.301
11	Coumarin	20	Liver	3	109.535
11	Coumarin	100	Liver	1	121.253
11	Coumarin	100	Liver	2	131.491
11	Coumarin	100	Liver	3	118.91
12	Coumarin	0.25	Liver	1	27.8771
12	Coumarin	0.25	Liver	2	26.8903
12	Coumarin	0.25	Liver	3	30.2208
12	Coumarin	0.5	Liver	1	60.1949
12	Coumarin	0.5	Liver	2	73.8868
12	Coumarin	0.5	Liver	3	65.869
12	Coumarin	2	Liver	1	149.87
12	Coumarin	2	Liver	2	152.214
12	Coumarin	2	Liver	3	165.783
12	Coumarin	5	Liver	1	227.704
12	Coumarin	5	Liver	2	211.052
12	Coumarin	5	Liver	3	208.709
12	Coumarin	20	Liver	1	269.027
12	Coumarin	20	Liver	2	231.282
12	Coumarin	20	Liver	3	236.216
12	Coumarin	100	Liver	1	260.886
12	Coumarin	100	Liver	2	284.446
12	Coumarin	100	Liver	3	266.683
13	Coumarin	0.25	Liver	1	59.7015
13	Coumarin	0.25	Liver	2	54.8908
13	Coumarin	0.25	Liver	3	57.8512
13	Coumarin	0.5	Liver	1	98.9269
13	Coumarin	0.5	Liver	2	100.037
13	Coumarin	0.5	Liver	3	120.39
13	Coumarin	2	Liver	1	225.731
13	Coumarin	2	Liver	2	246.577
13	Coumarin	2	Liver	3	226.101
13	Coumarin	5	Liver	1	338.843
13	Coumarin	5	Liver	2	327.741
13	Coumarin	5	Liver	3	324.534
13	Coumarin	20	Liver	1	383.742
13	Coumarin	20	Liver	2	393.857
13	Coumarin	20	Liver	3	362.526
13	Coumarin	100	Liver	1	417.047
13	Coumarin	100	Liver	2	796.349
13	Coumarin	100	Liver	3	4.81066
14	Coumarin	0.25	Liver	1	60.0715
14	Coumarin	0.25	Liver	2	59.4548
14	Coumarin	0.25	Liver	3	59.3314
14	Coumarin	0.5	Liver	1	111.139
14	Coumarin	0.5	Liver	2	115.702
14	Coumarin	0.5	Liver	3	115.456
14	Coumarin	2	Liver	1	287.529
14	Coumarin	2	Liver	2	295.917
14	Coumarin	2	Liver	3	311.829
14	Coumarin	5	Liver	1	407.302
14	Coumarin	5	Liver	2	404.342
14	Coumarin	5	Liver	3	417.664
14	Coumarin	20	Liver	1	485.506
14	Coumarin	20	Liver	2	462.193
14	Coumarin	20	Liver	3	477.735
14	Coumarin	100	Liver	1	550.142
14	Coumarin	100	Liver	2	537.19
14	Coumarin	100	Liver	3	619.465
15	Coumarin	0.25	Liver	1	37.3751
15	Coumarin	0.25	Liver	2	34.0447
15	Coumarin	0.25	Liver	3	34.2914
15	Coumarin	0.5	Liver	1	56.7411
15	Coumarin	0.5	Liver	2	65.499
15	Coumarin	0.5	Liver	3	63.5253
15	Coumarin	2	Liver	1	121.13
15	Coumarin	2	Liver	2	130.011
15	Coumarin	2	Liver	3	134.945
15	Coumarin	5	Liver	1	182.928
15	Coumarin	5	Liver	2	179.721
15	Coumarin	5	Liver	3	189.713
15	Coumarin	20	Liver	1	216.973
15	Coumarin	20	Liver	2	222.647
15	Coumarin	20	Liver	3	208.215
15	Coumarin	100	Liver	1	218.33
15	Coumarin	100	Liver	2	219.317
15	Coumarin	100	Liver	3	204.268
16	Coumarin	0.25	Liver	1	40.4589
16	Coumarin	0.25	Liver	2	41.3223
16	Coumarin	0.25	Liver	3	42.3091
16	Coumarin	0.5	Liver	1	67.966
16	Coumarin	0.5	Liver	2	77.7106
16	Coumarin	0.5	Liver	3	75.9837
16	Coumarin	2	Liver	1	149.87
16	Coumarin	2	Liver	2	161.589
16	Coumarin	2	Liver	3	174.664
16	Coumarin	5	Liver	1	219.44
16	Coumarin	5	Liver	2	212.779
16	Coumarin	5	Liver	3	219.687
16	Coumarin	20	Liver	1	250.154
16	Coumarin	20	Liver	2	243.74
16	Coumarin	20	Liver	3	274.578
16	Coumarin	100	Liver	1	265.573
16	Coumarin	100	Liver	2	274.824
16	Coumarin	100	Liver	3	293.697
1	Phenacetin	5	Liver	1	475.523
1	Phenacetin	5	Liver	2	498.809
1	Phenacetin	5	Liver	3	505.557
1	Phenacetin	20	Liver	1	632.31
1	Phenacetin	20	Liver	2	709.447
1	Phenacetin	20	Liver	3	700.714
1	Phenacetin	50	Liver	1	945.753
1	Phenacetin	50	Liver	2	880.524
1	Phenacetin	50	Liver	3	1029.24
1	Phenacetin	100	Liver	1	1051.2
1	Phenacetin	100	Liver	2	898.915
1	Phenacetin	100	Liver	3	1033.61
1	Phenacetin	200	Liver	1	1159.17
1	Phenacetin	200	Liver	2	1177.69
1	Phenacetin	200	Liver	3	1197.41
1	Phenacetin	500	Liver	1	1546.04
1	Phenacetin	500	Liver	2	1437.15
1	Phenacetin	500	Liver	3	1368.09
2	Phenacetin	5	Liver	1	533.474
2	Phenacetin	5	Liver	2	508.336
2	Phenacetin	5	Liver	3	468.907
2	Phenacetin	20	Liver	1	735.512
2	Phenacetin	20	Liver	2	724.663
2	Phenacetin	20	Liver	3	687.219
2	Phenacetin	50	Liver	1	980.55
2	Phenacetin	50	Liver	2	952.236
2	Phenacetin	50	Liver	3	1063.77
2	Phenacetin	100	Liver	1	1166.45
2	Phenacetin	100	Liver	2	1131.65
2	Phenacetin	100	Liver	3	1304.31
2	Phenacetin	200	Liver	1	1492.19
2	Phenacetin	200	Liver	2	1477.51
2	Phenacetin	200	Liver	3	1379.73
2	Phenacetin	500	Liver	1	2161.95
2	Phenacetin	500	Liver	2	2204.29
2	Phenacetin	500	Liver	3	2261.58
3	Phenacetin	5	Liver	1	412.278
3	Phenacetin	5	Liver	2	401.032
3	Phenacetin	5	Liver	3	379.598
3	Phenacetin	20	Liver	1	593.279
3	Phenacetin	20	Liver	2	609.024
3	Phenacetin	20	Liver	3	598.042
3	Phenacetin	50	Liver	1	681.397
3	Phenacetin	50	Liver	2	755.094
3	Phenacetin	50	Liver	3	764.488
3	Phenacetin	100	Liver	1	878.672
3	Phenacetin	100	Liver	2	910.294
3	Phenacetin	100	Liver	3	904.604
3	Phenacetin	200	Liver	1	915.718
3	Phenacetin	200	Liver	2	968.246
3	Phenacetin	200	Liver	3	998.148
3	Phenacetin	500	Liver	1	1501.59
3	Phenacetin	500	Liver	2	1487.3
3	Phenacetin	500	Liver	3	1376.42
4	Phenacetin	5	Liver	1	577.004
4	Phenacetin	5	Liver	2	601.35
4	Phenacetin	5	Liver	3	559.672
4	Phenacetin	20	Liver	1	807.092
4	Phenacetin	20	Liver	2	844.933
4	Phenacetin	20	Liver	3	846.785
4	Phenacetin	50	Liver	1	1066.29
4	Phenacetin	50	Liver	2	1054.38
4	Phenacetin	50	Liver	3	1068.14
4	Phenacetin	100	Liver	1	1271.77
4	Phenacetin	100	Liver	2	1167.24
4	Phenacetin	100	Liver	3	1161.68
4	Phenacetin	200	Liver	1	1405.13
4	Phenacetin	200	Liver	2	1337.92
4	Phenacetin	200	Liver	3	1407.38
4	Phenacetin	500	Liver	1	2030.17
4	Phenacetin	500	Liver	2	2230.09
4	Phenacetin	500	Liver	3	2295.18
5	Phenacetin	1	Liver	1	164.991
5	Phenacetin	1	Liver	2	182.323
5	Phenacetin	1	Liver	3	166.578
5	Phenacetin	5	Liver	1	535.194
5	Phenacetin	5	Liver	2	496.957
5	Phenacetin	5	Liver	3	491.532
5	Phenacetin	20	Liver	1	717.65
5	Phenacetin	20	Liver	2	704.551
5	Phenacetin	20	Liver	3	741.069
5	Phenacetin	50	Liver	1	918.232
5	Phenacetin	50	Liver	2	802.99
5	Phenacetin	50	Liver	3	938.343
5	Phenacetin	100	Liver	1	1451.44
5	Phenacetin	100	Liver	2	1222.55
5	Phenacetin	100	Liver	3	1318.34
5	Phenacetin	200	Liver	1	1278.65
5	Phenacetin	200	Liver	2	1290.42
5	Phenacetin	200	Liver	3	1307.09
6	Phenacetin	1	Liver	1	268.457
6	Phenacetin	1	Liver	2	219.635
6	Phenacetin	1	Liver	3	205.478
6	Phenacetin	5	Liver	1	638.264
6	Phenacetin	5	Liver	2	757.608
6	Phenacetin	5	Liver	3	701.111
6	Phenacetin	20	Liver	1	1069.33
6	Phenacetin	20	Liver	2	1056.89
6	Phenacetin	20	Liver	3	1079.12
6	Phenacetin	50	Liver	1	1400.24
6	Phenacetin	50	Liver	2	1457.53
6	Phenacetin	50	Liver	3	1440.73
6	Phenacetin	100	Liver	1	1779.84
6	Phenacetin	100	Liver	2	1829.19
6	Phenacetin	100	Liver	3	1844.27
6	Phenacetin	200	Liver	1	1895.34
6	Phenacetin	200	Liver	2	1930.8
6	Phenacetin	200	Liver	3	1882.91
7	Phenacetin	1	Liver	1	105.98
7	Phenacetin	1	Liver	2	99.4972
7	Phenacetin	1	Liver	3	107.304
7	Phenacetin	5	Liver	1	312.12
7	Phenacetin	5	Liver	2	289.362
7	Phenacetin	5	Liver	3	304.049
7	Phenacetin	20	Liver	1	450.119
7	Phenacetin	20	Liver	2	435.697
7	Phenacetin	20	Liver	3	428.42
7	Phenacetin	50	Liver	1	671.474
7	Phenacetin	50	Liver	2	611.273
7	Phenacetin	50	Liver	3	682.588
7	Phenacetin	100	Liver	1	808.944
7	Phenacetin	100	Liver	2	810.4
7	Phenacetin	100	Liver	3	862.662
7	Phenacetin	200	Liver	1	987.431
7	Phenacetin	200	Liver	2	993.517
7	Phenacetin	200	Liver	3	1004.37
8	Phenacetin	1	Liver	1	209.844
8	Phenacetin	1	Liver	2	228.103
8	Phenacetin	1	Liver	3	207.065
8	Phenacetin	5	Liver	1	NA
8	Phenacetin	5	Liver	2	551.204
8	Phenacetin	5	Liver	3	565.361
8	Phenacetin	20	Liver	1	798.756
8	Phenacetin	20	Liver	2	822.704
8	Phenacetin	20	Liver	3	788.965
8	Phenacetin	50	Liver	1	1062.72
8	Phenacetin	50	Liver	2	1038.24
8	Phenacetin	50	Liver	3	1134.03
8	Phenacetin	100	Liver	1	1396.4
8	Phenacetin	100	Liver	2	1158.64
8	Phenacetin	100	Liver	3	1042.47
8	Phenacetin	200	Liver	1	1337.92
8	Phenacetin	200	Liver	2	1340.7
8	Phenacetin	200	Liver	3	1444.83
9	Phenacetin	1	Liver	1	198.73
9	Phenacetin	1	Liver	2	197.539
9	Phenacetin	1	Liver	3	169.357
9	Phenacetin	5	Liver	1	492.855
9	Phenacetin	5	Liver	2	578.46
9	Phenacetin	5	Liver	3	514.289
9	Phenacetin	20	Liver	1	958.984
9	Phenacetin	20	Liver	2	988.357
9	Phenacetin	20	Liver	3	1008.07
9	Phenacetin	50	Liver	1	1229.82
9	Phenacetin	50	Liver	2	1219.24
9	Phenacetin	50	Liver	3	1205.21
9	Phenacetin	100	Liver	1	1395.08
9	Phenacetin	100	Liver	2	1485.18
9	Phenacetin	100	Liver	3	1566.42
9	Phenacetin	200	Liver	1	1730.75
9	Phenacetin	200	Liver	2	1616.43
9	Phenacetin	200	Liver	3	1768.19
10	Phenacetin	1	Liver	1	82.5615
10	Phenacetin	1	Liver	2	93.5433
10	Phenacetin	1	Liver	3	82.4292
10	Phenacetin	5	Liver	1	345.991
10	Phenacetin	5	Liver	2	375.232
10	Phenacetin	5	Liver	3	364.382
10	Phenacetin	20	Liver	1	594.602
10	Phenacetin	20	Liver	2	674.782
10	Phenacetin	20	Liver	3	629.929
10	Phenacetin	50	Liver	1	734.718
10	Phenacetin	50	Liver	2	794.39
10	Phenacetin	50	Liver	3	800.873
10	Phenacetin	100	Liver	1	994.575
10	Phenacetin	100	Liver	2	1002.78
10	Phenacetin	100	Liver	3	998.942
10	Phenacetin	200	Liver	1	1221.88
10	Phenacetin	200	Liver	2	1212.09
10	Phenacetin	200	Liver	3	1181.13
11	Phenacetin	1	Liver	1	75.0198
11	Phenacetin	1	Liver	2	70.6536
11	Phenacetin	1	Liver	3	98.4387
11	Phenacetin	5	Liver	1	311.855
11	Phenacetin	5	Liver	2	306.43
11	Phenacetin	5	Liver	3	287.51
11	Phenacetin	20	Liver	1	519.714
11	Phenacetin	20	Liver	2	500.529
11	Phenacetin	20	Liver	3	595.925
11	Phenacetin	50	Liver	1	723.736
11	Phenacetin	50	Liver	2	783.938
11	Phenacetin	50	Liver	3	767.266
11	Phenacetin	100	Liver	1	991.268
11	Phenacetin	100	Liver	2	916.38
11	Phenacetin	100	Liver	3	970.23
11	Phenacetin	200	Liver	1	1231.81
11	Phenacetin	200	Liver	2	1235.38
11	Phenacetin	200	Liver	3	1334.74
12	Phenacetin	1	Liver	1	112.861
12	Phenacetin	1	Liver	2	121.725
12	Phenacetin	1	Liver	3	104.922
12	Phenacetin	5	Liver	1	302.593
12	Phenacetin	5	Liver	2	431.066
12	Phenacetin	5	Liver	3	394.284
12	Phenacetin	20	Liver	1	738.026
12	Phenacetin	20	Liver	2	694.231
12	Phenacetin	20	Liver	3	704.684
12	Phenacetin	50	Liver	1	921.011
12	Phenacetin	50	Liver	2	940.593
12	Phenacetin	50	Liver	3	1049.22
12	Phenacetin	100	Liver	1	1069.2
12	Phenacetin	100	Liver	2	1086
12	Phenacetin	100	Liver	3	1017.46
12	Phenacetin	200	Liver	1	1204.29
12	Phenacetin	200	Liver	2	1241.2
12	Phenacetin	200	Liver	3	1208.26
13	Phenacetin	1	Liver	1	177.825
13	Phenacetin	1	Liver	2	172.268
13	Phenacetin	1	Liver	3	172.665
13	Phenacetin	5	Liver	1	522.757
13	Phenacetin	5	Liver	2	565.626
13	Phenacetin	5	Liver	3	576.872
13	Phenacetin	20	Liver	1	822.44
13	Phenacetin	20	Liver	2	854.194
13	Phenacetin	20	Liver	3	845.065
13	Phenacetin	50	Liver	1	1014.29
13	Phenacetin	50	Liver	2	1011.11
13	Phenacetin	50	Liver	3	1017.99
13	Phenacetin	100	Liver	1	1136.28
13	Phenacetin	100	Liver	2	1128.87
13	Phenacetin	100	Liver	3	1129.4
13	Phenacetin	200	Liver	1	1377.61
13	Phenacetin	200	Liver	2	21.9635
13	Phenacetin	200	Liver	3	2626.89
14	Phenacetin	1	Liver	1	206.536
14	Phenacetin	1	Liver	2	198.465
14	Phenacetin	1	Liver	3	207.859
14	Phenacetin	5	Liver	1	654.009
14	Phenacetin	5	Liver	2	666.446
14	Phenacetin	5	Liver	3	659.963
14	Phenacetin	20	Liver	1	1114.18
14	Phenacetin	20	Liver	2	1049.48
14	Phenacetin	20	Liver	3	1123.71
14	Phenacetin	50	Liver	1	1296.77
14	Phenacetin	50	Liver	2	1278.12
14	Phenacetin	50	Liver	3	1277.59
14	Phenacetin	100	Liver	1	1435.04
14	Phenacetin	100	Liver	2	1374.57
14	Phenacetin	100	Liver	3	1390.98
14	Phenacetin	200	Liver	1	1536.25
14	Phenacetin	200	Liver	2	1691.98
14	Phenacetin	200	Liver	3	1552.26
15	Phenacetin	1	Liver	1	107.7
15	Phenacetin	1	Liver	2	104.79
15	Phenacetin	1	Liver	3	102.011
15	Phenacetin	5	Liver	1	298.624
15	Phenacetin	5	Liver	2	301.402
15	Phenacetin	5	Liver	3	308.68
15	Phenacetin	20	Liver	1	512.04
15	Phenacetin	20	Liver	2	515.348
15	Phenacetin	20	Liver	3	515.877
15	Phenacetin	50	Liver	1	616.565
15	Phenacetin	50	Liver	2	603.334
15	Phenacetin	50	Liver	3	609.024
15	Phenacetin	100	Liver	1	678.486
15	Phenacetin	100	Liver	2	659.434
15	Phenacetin	100	Liver	3	638.661
15	Phenacetin	200	Liver	1	789.892
15	Phenacetin	200	Liver	2	803.255
15	Phenacetin	200	Liver	3	792.405
16	Phenacetin	1	Liver	1	110.744
16	Phenacetin	1	Liver	2	112.331
16	Phenacetin	1	Liver	3	118.285
16	Phenacetin	5	Liver	1	336.465
16	Phenacetin	5	Liver	2	355.12
16	Phenacetin	5	Liver	3	344.006
16	Phenacetin	20	Liver	1	552.13
16	Phenacetin	20	Liver	2	537.708
16	Phenacetin	20	Liver	3	539.693
16	Phenacetin	50	Liver	1	641.175
16	Phenacetin	50	Liver	2	667.902
16	Phenacetin	50	Liver	3	630.987
16	Phenacetin	100	Liver	1	695.687
16	Phenacetin	100	Liver	2	731.278
16	Phenacetin	100	Liver	3	726.78
16	Phenacetin	200	Liver	1	850.093
16	Phenacetin	200	Liver	2	NA
16	Phenacetin	200	Liver	3	827.071
1	Midazolam	0.5	Liver	1	31.9513
1	Midazolam	0.5	Liver	2	30.3128
1	Midazolam	0.5	Liver	3	29.0254
1	Midazolam	2	Liver	1	127.396
1	Midazolam	2	Liver	2	124.645
1	Midazolam	2	Liver	3	127.162
1	Midazolam	5	Liver	1	331.568
1	Midazolam	5	Liver	2	319.221
1	Midazolam	5	Liver	3	316.938
1	Midazolam	10	Liver	1	516.137
1	Midazolam	10	Liver	2	520.643
1	Midazolam	10	Liver	3	514.732
1	Midazolam	20	Liver	1	888.434
1	Midazolam	20	Liver	2	860.462
1	Midazolam	20	Liver	3	883.635
1	Midazolam	50	Liver	1	1183.6
1	Midazolam	50	Liver	2	1147.38
1	Midazolam	50	Liver	3	1105.66
2	Midazolam	0.5	Liver	1	37.5106
2	Midazolam	0.5	Liver	2	36.3402
2	Midazolam	0.5	Liver	3	37.0425
2	Midazolam	2	Liver	1	158.645
2	Midazolam	2	Liver	2	154.373
2	Midazolam	2	Liver	3	146.005
2	Midazolam	5	Liver	1	424.672
2	Midazolam	5	Liver	2	415.484
2	Midazolam	5	Liver	3	425.608
2	Midazolam	10	Liver	1	736.46
2	Midazolam	10	Liver	2	729.906
2	Midazolam	10	Liver	3	707.084
2	Midazolam	20	Liver	1	1344.18
2	Midazolam	20	Liver	2	1334.87
2	Midazolam	20	Liver	3	1308.83
2	Midazolam	50	Liver	1	1911.52
2	Midazolam	50	Liver	2	1890.63
2	Midazolam	50	Liver	3	2388.98
3	Midazolam	0.5	Liver	1	29.9617
3	Midazolam	0.5	Liver	2	29.1424
3	Midazolam	0.5	Liver	3	30.8395
3	Midazolam	2	Liver	1	123.592
3	Midazolam	2	Liver	2	122.129
3	Midazolam	2	Liver	3	119.905
3	Midazolam	5	Liver	1	296.398
3	Midazolam	5	Liver	2	315.534
3	Midazolam	5	Liver	3	318.869
3	Midazolam	10	Liver	1	500.336
3	Midazolam	10	Liver	2	510.343
3	Midazolam	10	Liver	3	520.584
3	Midazolam	20	Liver	1	741.785
3	Midazolam	20	Liver	2	717.09
3	Midazolam	20	Liver	3	755.303
3	Midazolam	50	Liver	1	956.023
3	Midazolam	50	Liver	2	937.765
3	Midazolam	50	Liver	3	913.07
4	Midazolam	0.5	Liver	1	53.6618
4	Midazolam	0.5	Liver	2	54.247
4	Midazolam	0.5	Liver	3	56.7633
4	Midazolam	2	Liver	1	212.072
4	Midazolam	2	Liver	2	205.635
4	Midazolam	2	Liver	3	196.975
4	Midazolam	5	Liver	1	552.184
4	Midazolam	5	Liver	2	551.95
4	Midazolam	5	Liver	3	496.884
4	Midazolam	10	Liver	1	777.248
4	Midazolam	10	Liver	2	850.923
4	Midazolam	10	Liver	3	836.118
4	Midazolam	20	Liver	1	1260.38
4	Midazolam	20	Liver	2	1248.85
4	Midazolam	20	Liver	3	1293.15
4	Midazolam	50	Liver	1	1575.45
4	Midazolam	50	Liver	2	1675.63
4	Midazolam	50	Liver	3	1561.75
5	Midazolam	0.5	Liver	1	27.0357
5	Midazolam	0.5	Liver	2	28.3817
5	Midazolam	0.5	Liver	3	28.9668
5	Midazolam	2	Liver	1	126.459
5	Midazolam	2	Liver	2	117.506
5	Midazolam	2	Liver	3	115.107
5	Midazolam	5	Liver	1	345.964
5	Midazolam	5	Liver	2	340.287
5	Midazolam	5	Liver	3	330.573
5	Midazolam	10	Liver	1	556.398
5	Midazolam	10	Liver	2	511.631
5	Midazolam	10	Liver	3	541.417
5	Midazolam	20	Liver	1	832.49
5	Midazolam	20	Liver	2	842.145
5	Midazolam	20	Liver	3	884.981
5	Midazolam	50	Liver	1	1140.71
5	Midazolam	50	Liver	2	1165.58
5	Midazolam	50	Liver	3	1101.5
6	Midazolam	0.5	Liver	1	41.0803
6	Midazolam	0.5	Liver	2	42.7188
6	Midazolam	0.5	Liver	3	38.4469
6	Midazolam	2	Liver	1	165.023
6	Midazolam	2	Liver	2	185.856
6	Midazolam	2	Liver	3	189.426
6	Midazolam	5	Liver	1	552.477
6	Midazolam	5	Liver	2	570.852
6	Midazolam	5	Liver	3	558.504
6	Midazolam	10	Liver	1	888.785
6	Midazolam	10	Liver	2	885.508
6	Midazolam	10	Liver	3	901.132
6	Midazolam	20	Liver	1	1309.59
6	Midazolam	20	Liver	2	1384.26
6	Midazolam	20	Liver	3	1368.64
6	Midazolam	50	Liver	1	1904.61
6	Midazolam	50	Liver	2	1972.79
6	Midazolam	50	Liver	3	1955.23
7	Midazolam	0.5	Liver	1	15.7416
7	Midazolam	0.5	Liver	2	17.6142
7	Midazolam	0.5	Liver	3	17.4971
7	Midazolam	2	Liver	1	71.9782
7	Midazolam	2	Liver	2	78.8835
7	Midazolam	2	Liver	3	75.6649
7	Midazolam	5	Liver	1	243.322
7	Midazolam	5	Liver	2	240.922
7	Midazolam	5	Liver	3	233.432
7	Midazolam	10	Liver	1	394.125
7	Midazolam	10	Liver	2	411.68
7	Midazolam	10	Liver	3	389.268
7	Midazolam	20	Liver	1	678.117
7	Midazolam	20	Liver	2	652.31
7	Midazolam	20	Liver	3	654.007
7	Midazolam	50	Liver	1	964.567
7	Midazolam	50	Liver	2	917.401
7	Midazolam	50	Liver	3	936.653
8	Midazolam	0.5	Liver	1	21.9446
8	Midazolam	0.5	Liver	2	21.7105
8	Midazolam	0.5	Liver	3	21.7105
8	Midazolam	2	Liver	1	98.9554
8	Midazolam	2	Liver	2	87.0176
8	Midazolam	2	Liver	3	88.6561
8	Midazolam	5	Liver	1	267.548
8	Midazolam	5	Liver	2	270.065
8	Midazolam	5	Liver	3	278.96
8	Midazolam	10	Liver	1	466.63
8	Midazolam	10	Liver	2	498.991
8	Midazolam	10	Liver	3	488.691
8	Midazolam	20	Liver	1	905.521
8	Midazolam	20	Liver	2	918.337
8	Midazolam	20	Liver	3	851.45
8	Midazolam	50	Liver	1	1302.63
8	Midazolam	50	Liver	2	1324.81
8	Midazolam	50	Liver	3	1120.34
9	Midazolam	0.5	Liver	1	41.3729
9	Midazolam	0.5	Liver	2	41.1388
9	Midazolam	0.5	Liver	3	39.0321
9	Midazolam	2	Liver	1	163.619
9	Midazolam	2	Liver	2	186.383
9	Midazolam	2	Liver	3	183.398
9	Midazolam	5	Liver	1	581.619
9	Midazolam	5	Liver	2	577.991
9	Midazolam	5	Liver	3	608.128
9	Midazolam	10	Liver	1	1009.63
9	Midazolam	10	Liver	2	975.51
9	Midazolam	10	Liver	3	991.778
9	Midazolam	20	Liver	1	1629.58
9	Midazolam	20	Liver	2	1598.09
9	Midazolam	20	Liver	3	1674.23
9	Midazolam	50	Liver	1	2133.42
9	Midazolam	50	Liver	2	2140.74
9	Midazolam	50	Liver	3	2244.67
10	Midazolam	0.5	Liver	1	35.3454
10	Midazolam	0.5	Liver	2	37.3936
10	Midazolam	0.5	Liver	3	38.0958
10	Midazolam	2	Liver	1	156.772
10	Midazolam	2	Liver	2	191.883
10	Midazolam	2	Liver	3	192.352
10	Midazolam	5	Liver	1	608.713
10	Midazolam	5	Liver	2	588.349
10	Midazolam	5	Liver	3	638.207
10	Midazolam	10	Liver	1	1006.99
10	Midazolam	10	Liver	2	980.016
10	Midazolam	10	Liver	3	996.226
10	Midazolam	20	Liver	1	1535.59
10	Midazolam	20	Liver	2	1473.39
10	Midazolam	20	Liver	3	1516.4
10	Midazolam	50	Liver	1	1986.07
10	Midazolam	50	Liver	2	2001.17
10	Midazolam	50	Liver	3	1901.51
11	Midazolam	0.5	Liver	1	32.8876
11	Midazolam	0.5	Liver	2	32.8876
11	Midazolam	0.5	Liver	3	30.0202
11	Midazolam	2	Liver	1	122.07
11	Midazolam	2	Liver	2	152.266
11	Midazolam	2	Liver	3	155.192
11	Midazolam	5	Liver	1	460.661
11	Midazolam	5	Liver	2	474.003
11	Midazolam	5	Liver	3	494.016
11	Midazolam	10	Liver	1	789.829
11	Midazolam	10	Liver	2	783.743
11	Midazolam	10	Liver	3	783.041
11	Midazolam	20	Liver	1	1279.93
11	Midazolam	20	Liver	2	1238.9
11	Midazolam	20	Liver	3	1333.65
11	Midazolam	50	Liver	1	1561.23
11	Midazolam	50	Liver	2	1684.76
11	Midazolam	50	Liver	3	1693.01
12	Midazolam	0.5	Liver	1	15.5075
12	Midazolam	0.5	Liver	2	14.9808
12	Midazolam	0.5	Liver	3	16.4438
12	Midazolam	2	Liver	1	69.4034
12	Midazolam	2	Liver	2	84.3842
12	Midazolam	2	Liver	3	85.5546
12	Midazolam	5	Liver	1	278.316
12	Midazolam	5	Liver	2	281.885
12	Midazolam	5	Liver	3	313.895
12	Midazolam	10	Liver	1	541.943
12	Midazolam	10	Liver	2	537.613
12	Midazolam	10	Liver	3	516.02
12	Midazolam	20	Liver	1	944.085
12	Midazolam	20	Liver	2	905.463
12	Midazolam	20	Liver	3	892.003
12	Midazolam	50	Liver	1	1287.18
12	Midazolam	50	Liver	2	1308.54
12	Midazolam	50	Liver	3	1274.37
13	Midazolam	0.5	Liver	1	44.7084
13	Midazolam	0.5	Liver	2	44.0647
13	Midazolam	0.5	Liver	3	44.6499
13	Midazolam	2	Liver	1	174.445
13	Midazolam	2	Liver	2	178.717
13	Midazolam	2	Liver	3	186.032
13	Midazolam	5	Liver	1	545.981
13	Midazolam	5	Liver	2	524.212
13	Midazolam	5	Liver	3	546.098
13	Midazolam	10	Liver	1	880.768
13	Midazolam	10	Liver	2	881.88
13	Midazolam	10	Liver	3	886.737
13	Midazolam	20	Liver	1	1352.84
13	Midazolam	20	Liver	2	1412.06
13	Midazolam	20	Liver	3	1335.64
13	Midazolam	50	Liver	1	1836.79
13	Midazolam	50	Liver	2	1858.85
13	Midazolam	50	Liver	3	1824.56
14	Midazolam	0.5	Liver	1	34.3506
14	Midazolam	0.5	Liver	2	35.8136
14	Midazolam	0.5	Liver	3	34.3506
14	Midazolam	2	Liver	1	142.201
14	Midazolam	2	Liver	2	141.908
14	Midazolam	2	Liver	3	149.34
14	Midazolam	5	Liver	1	433.215
14	Midazolam	5	Liver	2	435.205
14	Midazolam	5	Liver	3	430.172
14	Midazolam	10	Liver	1	716.622
14	Midazolam	10	Liver	2	728.794
14	Midazolam	10	Liver	3	713.053
14	Midazolam	20	Liver	1	1163.94
14	Midazolam	20	Liver	2	1171.55
14	Midazolam	20	Liver	3	1179.33
14	Midazolam	50	Liver	1	1684.93
14	Midazolam	50	Liver	2	1811.04
14	Midazolam	50	Liver	3	1968.4
15	Midazolam	0.5	Liver	1	23.7001
15	Midazolam	0.5	Liver	2	23.9927
15	Midazolam	0.5	Liver	3	22.5298
15	Midazolam	2	Liver	1	97.0828
15	Midazolam	2	Liver	2	101.998
15	Midazolam	2	Liver	3	100.828
15	Midazolam	5	Liver	1	296.749
15	Midazolam	5	Liver	2	298.154
15	Midazolam	5	Liver	3	317.523
15	Midazolam	10	Liver	1	496.767
15	Midazolam	10	Liver	2	523.1
15	Midazolam	10	Liver	3	518.302
15	Midazolam	20	Liver	1	807.736
15	Midazolam	20	Liver	2	787.021
15	Midazolam	20	Liver	3	812.593
15	Midazolam	50	Liver	1	1036.08
15	Midazolam	50	Liver	2	1039.24
15	Midazolam	50	Liver	3	1021.27
16	Midazolam	0.5	Liver	1	17.5557
16	Midazolam	0.5	Liver	2	17.4971
16	Midazolam	0.5	Liver	3	18.726
16	Midazolam	2	Liver	1	69.3449
16	Midazolam	2	Liver	2	75.782
16	Midazolam	2	Liver	3	76.9523
16	Midazolam	5	Liver	1	232.144
16	Midazolam	5	Liver	2	256.488
16	Midazolam	5	Liver	3	266.085
16	Midazolam	10	Liver	1	404.307
16	Midazolam	10	Liver	2	402.668
16	Midazolam	10	Liver	3	426.837
16	Midazolam	20	Liver	1	655.294
16	Midazolam	20	Liver	2	633.467
16	Midazolam	20	Liver	3	652.193
16	Midazolam	50	Liver	1	888.551
16	Midazolam	50	Liver	2	844.662
16	Midazolam	50	Liver	3	869.24
1	Dextromethorphan	0.1	Liver	1	29.2262
1	Dextromethorphan	0.1	Liver	2	32.0678
1	Dextromethorphan	0.1	Liver	3	29.0911
1	Dextromethorphan	0.5	Liver	1	159.271
1	Dextromethorphan	0.5	Liver	2	151.667
1	Dextromethorphan	0.5	Liver	3	128.002
1	Dextromethorphan	1	Liver	1	312.729
1	Dextromethorphan	1	Liver	2	258.056
1	Dextromethorphan	1	Liver	3	247.284
1	Dextromethorphan	5	Liver	1	717.779
1	Dextromethorphan	5	Liver	2	605.999
1	Dextromethorphan	5	Liver	3	667.66
1	Dextromethorphan	20	Liver	1	1209.13
1	Dextromethorphan	20	Liver	2	1047.51
1	Dextromethorphan	20	Liver	3	937.625
1	Dextromethorphan	100	Liver	1	1554.8
1	Dextromethorphan	100	Liver	2	1531.91
1	Dextromethorphan	100	Liver	3	1432.82
2	Dextromethorphan	0.1	Liver	1	66.8296
2	Dextromethorphan	0.1	Liver	2	74.3121
2	Dextromethorphan	0.1	Liver	3	75.7224
2	Dextromethorphan	0.5	Liver	1	359.006
2	Dextromethorphan	0.5	Liver	2	367.8
2	Dextromethorphan	0.5	Liver	3	336.683
2	Dextromethorphan	1	Liver	1	657.752
2	Dextromethorphan	1	Liver	2	662.231
2	Dextromethorphan	1	Liver	3	659.506
2	Dextromethorphan	5	Liver	1	1774.98
2	Dextromethorphan	5	Liver	2	1590.24
2	Dextromethorphan	5	Liver	3	1635.63
2	Dextromethorphan	20	Liver	1	2200.83
2	Dextromethorphan	20	Liver	2	2293.27
2	Dextromethorphan	20	Liver	3	2195.43
2	Dextromethorphan	100	Liver	1	2995.17
2	Dextromethorphan	100	Liver	2	2750.7
2	Dextromethorphan	100	Liver	3	2408.35
3	Dextromethorphan	0.1	Liver	1	19.2385
3	Dextromethorphan	0.1	Liver	2	14.9558
3	Dextromethorphan	0.1	Liver	3	18.3927
3	Dextromethorphan	0.5	Liver	1	81.5308
3	Dextromethorphan	0.5	Liver	2	61.852
3	Dextromethorphan	0.5	Liver	3	55.739
3	Dextromethorphan	1	Liver	1	150.124
3	Dextromethorphan	1	Liver	2	145.614
3	Dextromethorphan	1	Liver	3	129.141
3	Dextromethorphan	5	Liver	1	429.142
3	Dextromethorphan	5	Liver	2	383.035
3	Dextromethorphan	5	Liver	3	376.046
3	Dextromethorphan	20	Liver	1	738.674
3	Dextromethorphan	20	Liver	2	755.819
3	Dextromethorphan	20	Liver	3	609.851
3	Dextromethorphan	100	Liver	1	1030.08
3	Dextromethorphan	100	Liver	2	999.374
3	Dextromethorphan	100	Liver	3	939.814
4	Dextromethorphan	0.1	Liver	1	48.3959
4	Dextromethorphan	0.1	Liver	2	50.0228
4	Dextromethorphan	0.1	Liver	3	35.8416
4	Dextromethorphan	0.5	Liver	1	252.869
4	Dextromethorphan	0.5	Liver	2	213.145
4	Dextromethorphan	0.5	Liver	3	205.226
4	Dextromethorphan	1	Liver	1	459.408
4	Dextromethorphan	1	Liver	2	409.155
4	Dextromethorphan	1	Liver	3	331.673
4	Dextromethorphan	5	Liver	1	1116.17
4	Dextromethorphan	5	Liver	2	869.333
4	Dextromethorphan	5	Liver	3	929.845
4	Dextromethorphan	20	Liver	1	1695.91
4	Dextromethorphan	20	Liver	2	1559.64
4	Dextromethorphan	20	Liver	3	1469.38
4	Dextromethorphan	100	Liver	1	2207.47
4	Dextromethorphan	100	Liver	2	2049.34
4	Dextromethorphan	100	Liver	3	1821.23
5	Dextromethorphan	0.1	Liver	1	33.4281
5	Dextromethorphan	0.1	Liver	2	27.8751
5	Dextromethorphan	0.1	Liver	3	11.9015
5	Dextromethorphan	0.5	Liver	1	102.268
5	Dextromethorphan	0.5	Liver	2	156.947
5	Dextromethorphan	0.5	Liver	3	70.1752
5	Dextromethorphan	1	Liver	1	335.329
5	Dextromethorphan	1	Liver	2	191.746
5	Dextromethorphan	1	Liver	3	91.3759
5	Dextromethorphan	5	Liver	1	610.461
5	Dextromethorphan	5	Liver	2	405.316
5	Dextromethorphan	5	Liver	3	284.882
5	Dextromethorphan	20	Liver	1	805.158
5	Dextromethorphan	20	Liver	2	660.446
5	Dextromethorphan	20	Liver	3	559.048
5	Dextromethorphan	100	Liver	1	1263.27
5	Dextromethorphan	100	Liver	2	859.029
5	Dextromethorphan	100	Liver	3	819.112
6	Dextromethorphan	0.1	Liver	1	42.9831
6	Dextromethorphan	0.1	Liver	2	32.9024
6	Dextromethorphan	0.1	Liver	3	23.7306
6	Dextromethorphan	0.5	Liver	1	176.49
6	Dextromethorphan	0.5	Liver	2	134.21
6	Dextromethorphan	0.5	Liver	3	134.179
6	Dextromethorphan	1	Liver	1	271.381
6	Dextromethorphan	1	Liver	2	303.587
6	Dextromethorphan	1	Liver	3	244.239
6	Dextromethorphan	5	Liver	1	811.124
6	Dextromethorphan	5	Liver	2	666.948
6	Dextromethorphan	5	Liver	3	534.807
6	Dextromethorphan	20	Liver	1	1383.46
6	Dextromethorphan	20	Liver	2	1024.38
6	Dextromethorphan	20	Liver	3	897.544
6	Dextromethorphan	100	Liver	1	1747.17
6	Dextromethorphan	100	Liver	2	1392.95
6	Dextromethorphan	100	Liver	3	1288.34
7	Dextromethorphan	0.1	Liver	1	66.1332
7	Dextromethorphan	0.1	Liver	2	58.7927
7	Dextromethorphan	0.1	Liver	3	32.3927
7	Dextromethorphan	0.5	Liver	1	261.78
7	Dextromethorphan	0.5	Liver	2	228.317
7	Dextromethorphan	0.5	Liver	3	163.665
7	Dextromethorphan	1	Liver	1	541.592
7	Dextromethorphan	1	Liver	2	307.356
7	Dextromethorphan	1	Liver	3	176.631
7	Dextromethorphan	5	Liver	1	1219.55
7	Dextromethorphan	5	Liver	2	793.441
7	Dextromethorphan	5	Liver	3	479.729
7	Dextromethorphan	20	Liver	1	1847.45
7	Dextromethorphan	20	Liver	2	1318.75
7	Dextromethorphan	20	Liver	3	943.238
7	Dextromethorphan	100	Liver	1	2290.68
7	Dextromethorphan	100	Liver	2	1500.1
7	Dextromethorphan	100	Liver	3	1174.27
8	Dextromethorphan	0.1	Liver	1	54.0162
8	Dextromethorphan	0.1	Liver	2	57.5047
8	Dextromethorphan	0.1	Liver	3	48.4408
8	Dextromethorphan	0.5	Liver	1	260.22
8	Dextromethorphan	0.5	Liver	2	227.469
8	Dextromethorphan	0.5	Liver	3	190.467
8	Dextromethorphan	1	Liver	1	433.459
8	Dextromethorphan	1	Liver	2	459.887
8	Dextromethorphan	1	Liver	3	368.116
8	Dextromethorphan	5	Liver	1	1025.5
8	Dextromethorphan	5	Liver	2	1035.17
8	Dextromethorphan	5	Liver	3	925.543
8	Dextromethorphan	20	Liver	1	1525.96
8	Dextromethorphan	20	Liver	2	1402.16
8	Dextromethorphan	20	Liver	3	1407.81
8	Dextromethorphan	100	Liver	1	2240.72
8	Dextromethorphan	100	Liver	2	1939.22
8	Dextromethorphan	100	Liver	3	1916.29
9	Dextromethorphan	0.1	Liver	1	55.5123
9	Dextromethorphan	0.1	Liver	2	62.2425
9	Dextromethorphan	0.1	Liver	3	61.1858
9	Dextromethorphan	0.5	Liver	1	289.693
9	Dextromethorphan	0.5	Liver	2	293.856
9	Dextromethorphan	0.5	Liver	3	235.854
9	Dextromethorphan	1	Liver	1	519.266
9	Dextromethorphan	1	Liver	2	546.396
9	Dextromethorphan	1	Liver	3	532.677
9	Dextromethorphan	5	Liver	1	1249.94
9	Dextromethorphan	5	Liver	2	1224.24
9	Dextromethorphan	5	Liver	3	987.563
9	Dextromethorphan	20	Liver	1	1673.95
9	Dextromethorphan	20	Liver	2	1565.85
9	Dextromethorphan	20	Liver	3	1643.19
9	Dextromethorphan	100	Liver	1	1942.02
9	Dextromethorphan	100	Liver	2	2029.13
9	Dextromethorphan	100	Liver	3	2142.33
10	Dextromethorphan	0.1	Liver	1	80.8564
10	Dextromethorphan	0.1	Liver	2	78.6741
10	Dextromethorphan	0.1	Liver	3	80.7313
10	Dextromethorphan	0.5	Liver	1	347.789
10	Dextromethorphan	0.5	Liver	2	350.689
10	Dextromethorphan	0.5	Liver	3	334.366
10	Dextromethorphan	1	Liver	1	541.769
10	Dextromethorphan	1	Liver	2	480.921
10	Dextromethorphan	1	Liver	3	542.549
10	Dextromethorphan	5	Liver	1	1095.35
10	Dextromethorphan	5	Liver	2	1067.83
10	Dextromethorphan	5	Liver	3	936.859
10	Dextromethorphan	20	Liver	1	1341.11
10	Dextromethorphan	20	Liver	2	1390.47
10	Dextromethorphan	20	Liver	3	1174.58
10	Dextromethorphan	100	Liver	1	1690.39
10	Dextromethorphan	100	Liver	2	1788.45
10	Dextromethorphan	100	Liver	3	1671.79
11	Dextromethorphan	0.1	Liver	1	25.6468
11	Dextromethorphan	0.1	Liver	2	31.2798
11	Dextromethorphan	0.1	Liver	3	38.0023
11	Dextromethorphan	0.5	Liver	1	170.245
11	Dextromethorphan	0.5	Liver	2	152.79
11	Dextromethorphan	0.5	Liver	3	165.079
11	Dextromethorphan	1	Liver	1	298.854
11	Dextromethorphan	1	Liver	2	334.438
11	Dextromethorphan	1	Liver	3	257.208
11	Dextromethorphan	5	Liver	1	719.881
11	Dextromethorphan	5	Liver	2	761.34
11	Dextromethorphan	5	Liver	3	659.606
11	Dextromethorphan	20	Liver	1	1143.51
11	Dextromethorphan	20	Liver	2	1071.25
11	Dextromethorphan	20	Liver	3	986.086
11	Dextromethorphan	100	Liver	1	1465.64
11	Dextromethorphan	100	Liver	2	1337.68
11	Dextromethorphan	100	Liver	3	1440.17
12	Dextromethorphan	0.1	Liver	1	43.0474
12	Dextromethorphan	0.1	Liver	2	45.128
12	Dextromethorphan	0.1	Liver	3	44.3836
12	Dextromethorphan	0.5	Liver	1	201.681
12	Dextromethorphan	0.5	Liver	2	205.218
12	Dextromethorphan	0.5	Liver	3	222.043
12	Dextromethorphan	1	Liver	1	364.538
12	Dextromethorphan	1	Liver	2	433.138
12	Dextromethorphan	1	Liver	3	379.052
12	Dextromethorphan	5	Liver	1	910.12
12	Dextromethorphan	5	Liver	2	838.168
12	Dextromethorphan	5	Liver	3	860.143
12	Dextromethorphan	20	Liver	1	1238.02
12	Dextromethorphan	20	Liver	2	1297.76
12	Dextromethorphan	20	Liver	3	1126.44
12	Dextromethorphan	100	Liver	1	1696.02
12	Dextromethorphan	100	Liver	2	1711.07
12	Dextromethorphan	100	Liver	3	1584.81
13	Dextromethorphan	0.1	Liver	1	47.2569
13	Dextromethorphan	0.1	Liver	2	63.8191
13	Dextromethorphan	0.1	Liver	3	57.1432
13	Dextromethorphan	0.5	Liver	1	224.363
13	Dextromethorphan	0.5	Liver	2	237.446
13	Dextromethorphan	0.5	Liver	3	210.8
13	Dextromethorphan	1	Liver	1	395.329
13	Dextromethorphan	1	Liver	2	450.157
13	Dextromethorphan	1	Liver	3	374.563
13	Dextromethorphan	5	Liver	1	971.852
13	Dextromethorphan	5	Liver	2	826.925
13	Dextromethorphan	5	Liver	3	771.957
13	Dextromethorphan	20	Liver	1	1099.08
13	Dextromethorphan	20	Liver	2	1086.44
13	Dextromethorphan	20	Liver	3	1153.12
13	Dextromethorphan	100	Liver	1	1433.23
13	Dextromethorphan	100	Liver	2	1436.81
13	Dextromethorphan	100	Liver	3	1557.99
14	Dextromethorphan	0.1	Liver	1	42.4799
14	Dextromethorphan	0.1	Liver	2	35.5586
14	Dextromethorphan	0.1	Liver	3	37.8315
14	Dextromethorphan	0.5	Liver	1	175.347
14	Dextromethorphan	0.5	Liver	2	180.149
14	Dextromethorphan	0.5	Liver	3	179.605
14	Dextromethorphan	1	Liver	1	362.865
14	Dextromethorphan	1	Liver	2	287.603
14	Dextromethorphan	1	Liver	3	300.433
14	Dextromethorphan	5	Liver	1	793.584
14	Dextromethorphan	5	Liver	2	809.843
14	Dextromethorphan	5	Liver	3	848.033
14	Dextromethorphan	20	Liver	1	1220.25
14	Dextromethorphan	20	Liver	2	1303.92
14	Dextromethorphan	20	Liver	3	1326.72
14	Dextromethorphan	100	Liver	1	1563.59
14	Dextromethorphan	100	Liver	2	1660.46
14	Dextromethorphan	100	Liver	3	1561.42
15	Dextromethorphan	0.1	Liver	1	4.95419
15	Dextromethorphan	0.1	Liver	2	3.29743
15	Dextromethorphan	0.1	Liver	3	2.92862
15	Dextromethorphan	0.5	Liver	1	15.8392
15	Dextromethorphan	0.5	Liver	2	11.7389
15	Dextromethorphan	0.5	Liver	3	9.54121
15	Dextromethorphan	1	Liver	1	16.8855
15	Dextromethorphan	1	Liver	2	16.2087
15	Dextromethorphan	1	Liver	3	15.0422
15	Dextromethorphan	5	Liver	1	67.3216
15	Dextromethorphan	5	Liver	2	69.8028
15	Dextromethorphan	5	Liver	3	47.6235
15	Dextromethorphan	20	Liver	1	127.356
15	Dextromethorphan	20	Liver	2	91.3926
15	Dextromethorphan	20	Liver	3	100.891
15	Dextromethorphan	100	Liver	1	237.37
15	Dextromethorphan	100	Liver	2	217.561
15	Dextromethorphan	100	Liver	3	215.744
16	Dextromethorphan	0.1	Liver	1	15.2053
16	Dextromethorphan	0.1	Liver	2	19.4134
16	Dextromethorphan	0.1	Liver	3	11.1774
16	Dextromethorphan	0.5	Liver	1	82.5499
16	Dextromethorphan	0.5	Liver	2	84.5064
16	Dextromethorphan	0.5	Liver	3	81.1171
16	Dextromethorphan	1	Liver	1	121.051
16	Dextromethorphan	1	Liver	2	128.405
16	Dextromethorphan	1	Liver	3	142.736
16	Dextromethorphan	5	Liver	1	427.293
16	Dextromethorphan	5	Liver	2	353.016
16	Dextromethorphan	5	Liver	3	350.433
16	Dextromethorphan	20	Liver	1	594.153
16	Dextromethorphan	20	Liver	2	597.439
16	Dextromethorphan	20	Liver	3	620.276
16	Dextromethorphan	100	Liver	1	901.399
16	Dextromethorphan	100	Liver	2	875.523
16	Dextromethorphan	100	Liver	3	1115.74
Pool	Tolbutamide	5	Duodenum	1	0.0931271
Pool	Tolbutamide	5	Duodenum	2	0.0931271
Pool	Tolbutamide	5	Duodenum	3	0.0931271
Pool	Tolbutamide	10	Duodenum	1	0.139691
Pool	Tolbutamide	10	Duodenum	2	0.139691
Pool	Tolbutamide	10	Duodenum	3	0.0931271
Pool	Tolbutamide	50	Duodenum	1	0.186254
Pool	Tolbutamide	50	Duodenum	2	0.186254
Pool	Tolbutamide	50	Duodenum	3	0.139691
Pool	Tolbutamide	100	Duodenum	1	0.325945
Pool	Tolbutamide	100	Duodenum	2	0.279381
Pool	Tolbutamide	100	Duodenum	3	0.279381
Pool	Tolbutamide	200	Duodenum	1	0.605326
Pool	Tolbutamide	200	Duodenum	2	0.558763
Pool	Tolbutamide	200	Duodenum	3	0.558763
Pool	Tolbutamide	400	Duodenum	1	1.07096
Pool	Tolbutamide	400	Duodenum	2	1.0244
Pool	Tolbutamide	400	Duodenum	3	1.0244
Pool	Chlorzoxazone	2.5	Duodenum	1	0.0718546
Pool	Chlorzoxazone	2.5	Duodenum	2	NA
Pool	Chlorzoxazone	2.5	Duodenum	3	NA
Pool	Chlorzoxazone	5	Duodenum	1	0.0718546
Pool	Chlorzoxazone	5	Duodenum	2	0.0718546
Pool	Chlorzoxazone	5	Duodenum	3	0.0718546
Pool	Chlorzoxazone	25	Duodenum	1	1.00596
Pool	Chlorzoxazone	25	Duodenum	2	0.862255
Pool	Chlorzoxazone	25	Duodenum	3	0.862255
Pool	Chlorzoxazone	50	Duodenum	1	1.94007
Pool	Chlorzoxazone	50	Duodenum	2	1.86822
Pool	Chlorzoxazone	50	Duodenum	3	1.72451
Pool	Chlorzoxazone	100	Duodenum	1	3.30531
Pool	Chlorzoxazone	100	Duodenum	2	3.30531
Pool	Chlorzoxazone	100	Duodenum	3	3.1616
Pool	Chlorzoxazone	200	Duodenum	1	5.38909
Pool	Chlorzoxazone	200	Duodenum	2	4.7424
Pool	Chlorzoxazone	200	Duodenum	3	4.59869
Pool	Coumarin	0.25	Duodenum	1	NA
Pool	Coumarin	0.25	Duodenum	2	NA
Pool	Coumarin	0.25	Duodenum	3	NA
Pool	Coumarin	0.5	Duodenum	1	NA
Pool	Coumarin	0.5	Duodenum	2	NA
Pool	Coumarin	0.5	Duodenum	3	NA
Pool	Coumarin	2	Duodenum	1	NA
Pool	Coumarin	2	Duodenum	2	NA
Pool	Coumarin	2	Duodenum	3	NA
Pool	Coumarin	5	Duodenum	1	NA
Pool	Coumarin	5	Duodenum	2	NA
Pool	Coumarin	5	Duodenum	3	NA
Pool	Coumarin	20	Duodenum	1	NA
Pool	Coumarin	20	Duodenum	2	NA
Pool	Coumarin	20	Duodenum	3	NA
Pool	Coumarin	100	Duodenum	1	NA
Pool	Coumarin	100	Duodenum	2	NA
Pool	Coumarin	100	Duodenum	3	NA
Pool	Phenacetin	1	Duodenum	1	0.352827
Pool	Phenacetin	1	Duodenum	2	0.352827
Pool	Phenacetin	1	Duodenum	3	0.441034
Pool	Phenacetin	5	Duodenum	1	0.970274
Pool	Phenacetin	5	Duodenum	2	0.970274
Pool	Phenacetin	5	Duodenum	3	0.970274
Pool	Phenacetin	20	Duodenum	1	2.11696
Pool	Phenacetin	20	Duodenum	2	2.11696
Pool	Phenacetin	20	Duodenum	3	2.02876
Pool	Phenacetin	50	Duodenum	1	3.61648
Pool	Phenacetin	50	Duodenum	2	3.61648
Pool	Phenacetin	50	Duodenum	3	3.52827
Pool	Phenacetin	100	Duodenum	1	5.46882
Pool	Phenacetin	100	Duodenum	2	5.46882
Pool	Phenacetin	100	Duodenum	3	5.29241
Pool	Phenacetin	200	Duodenum	1	8.82068
Pool	Phenacetin	200	Duodenum	2	8.46785
Pool	Phenacetin	200	Duodenum	3	7.8504
Pool	Midazolam	0.5	Duodenum	1	0.468151
Pool	Midazolam	0.5	Duodenum	2	0.429139
Pool	Midazolam	0.5	Duodenum	3	0.390126
Pool	Midazolam	2	Duodenum	1	1.95063
Pool	Midazolam	2	Duodenum	2	2.02865
Pool	Midazolam	2	Duodenum	3	2.06767
Pool	Midazolam	5	Duodenum	1	5.46176
Pool	Midazolam	5	Duodenum	2	5.38374
Pool	Midazolam	5	Duodenum	3	5.22769
Pool	Midazolam	10	Duodenum	1	10.3383
Pool	Midazolam	10	Duodenum	2	10.1823
Pool	Midazolam	10	Duodenum	3	10.5724
Pool	Midazolam	20	Duodenum	1	18.57
Pool	Midazolam	20	Duodenum	2	18.8431
Pool	Midazolam	20	Duodenum	3	0
Pool	Midazolam	50	Duodenum	1	29.6106
Pool	Midazolam	50	Duodenum	2	29.9227
Pool	Midazolam	50	Duodenum	3	27.5819
Pool	Dextromethorphan	0.1	Duodenum	1	0.0130154
Pool	Dextromethorphan	0.1	Duodenum	2	0.0284433
Pool	Dextromethorphan	0.1	Duodenum	3	0.0445394
Pool	Dextromethorphan	0.5	Duodenum	1	0.0540942
Pool	Dextromethorphan	0.5	Duodenum	2	0.0738599
Pool	Dextromethorphan	0.5	Duodenum	3	0.0925896
Pool	Dextromethorphan	1	Duodenum	1	0.108567
Pool	Dextromethorphan	1	Duodenum	2	0.242542
Pool	Dextromethorphan	1	Duodenum	3	0.333105
Pool	Dextromethorphan	5	Duodenum	1	0.432743
Pool	Dextromethorphan	5	Duodenum	2	0.575833
Pool	Dextromethorphan	5	Duodenum	3	0.720132
Pool	Dextromethorphan	20	Duodenum	1	0.870451
Pool	Dextromethorphan	20	Duodenum	2	1.11096
Pool	Dextromethorphan	20	Duodenum	3	1.3576
Pool	Dextromethorphan	100	Duodenum	1	1.55565
Pool	Dextromethorphan	100	Duodenum	2	1.4974
Pool	Dextromethorphan	100	Duodenum	3	1.43796
Pool	Tolbutamide	5	Jejunum	1	NA
Pool	Tolbutamide	5	Jejunum	2	NA
Pool	Tolbutamide	5	Jejunum	3	NA
Pool	Tolbutamide	10	Jejunum	1	NA
Pool	Tolbutamide	10	Jejunum	2	NA
Pool	Tolbutamide	10	Jejunum	3	NA
Pool	Tolbutamide	50	Jejunum	1	NA
Pool	Tolbutamide	50	Jejunum	2	NA
Pool	Tolbutamide	50	Jejunum	3	NA
Pool	Tolbutamide	100	Jejunum	1	NA
Pool	Tolbutamide	100	Jejunum	2	NA
Pool	Tolbutamide	100	Jejunum	3	NA
Pool	Tolbutamide	200	Jejunum	1	NA
Pool	Tolbutamide	200	Jejunum	2	NA
Pool	Tolbutamide	200	Jejunum	3	NA
Pool	Tolbutamide	400	Jejunum	1	NA
Pool	Tolbutamide	400	Jejunum	2	NA
Pool	Tolbutamide	400	Jejunum	3	NA
Pool	Chlorzoxazone	2.5	Jejunum	1	NA
Pool	Chlorzoxazone	2.5	Jejunum	2	NA
Pool	Chlorzoxazone	2.5	Jejunum	3	NA
Pool	Chlorzoxazone	5	Jejunum	1	NA
Pool	Chlorzoxazone	5	Jejunum	2	NA
Pool	Chlorzoxazone	5	Jejunum	3	NA
Pool	Chlorzoxazone	25	Jejunum	1	NA
Pool	Chlorzoxazone	25	Jejunum	2	NA
Pool	Chlorzoxazone	25	Jejunum	3	NA
Pool	Chlorzoxazone	50	Jejunum	1	NA
Pool	Chlorzoxazone	50	Jejunum	2	NA
Pool	Chlorzoxazone	50	Jejunum	3	NA
Pool	Chlorzoxazone	100	Jejunum	1	NA
Pool	Chlorzoxazone	100	Jejunum	2	NA
Pool	Chlorzoxazone	100	Jejunum	3	NA
Pool	Chlorzoxazone	200	Jejunum	1	NA
Pool	Chlorzoxazone	200	Jejunum	2	NA
Pool	Chlorzoxazone	200	Jejunum	3	NA
Pool	Coumarin	0.25	Jejunum	1	NA
Pool	Coumarin	0.25	Jejunum	2	NA
Pool	Coumarin	0.25	Jejunum	3	NA
Pool	Coumarin	0.5	Jejunum	1	NA
Pool	Coumarin	0.5	Jejunum	2	NA
Pool	Coumarin	0.5	Jejunum	3	NA
Pool	Coumarin	2	Jejunum	1	NA
Pool	Coumarin	2	Jejunum	2	NA
Pool	Coumarin	2	Jejunum	3	NA
Pool	Coumarin	5	Jejunum	1	NA
Pool	Coumarin	5	Jejunum	2	NA
Pool	Coumarin	5	Jejunum	3	NA
Pool	Coumarin	20	Jejunum	1	NA
Pool	Coumarin	20	Jejunum	2	NA
Pool	Coumarin	20	Jejunum	3	NA
Pool	Coumarin	100	Jejunum	1	NA
Pool	Coumarin	100	Jejunum	2	NA
Pool	Coumarin	100	Jejunum	3	NA
Pool	Phenacetin	1	Jejunum	1	0.176414
Pool	Phenacetin	1	Jejunum	2	0.176414
Pool	Phenacetin	1	Jejunum	3	0.26462
Pool	Phenacetin	5	Jejunum	1	0.176414
Pool	Phenacetin	5	Jejunum	2	0.26462
Pool	Phenacetin	5	Jejunum	3	0.26462
Pool	Phenacetin	20	Jejunum	1	0.441034
Pool	Phenacetin	20	Jejunum	2	0.441034
Pool	Phenacetin	20	Jejunum	3	0.529241
Pool	Phenacetin	50	Jejunum	1	0.529241
Pool	Phenacetin	50	Jejunum	2	0.617447
Pool	Phenacetin	50	Jejunum	3	0.705654
Pool	Phenacetin	100	Jejunum	1	0.793861
Pool	Phenacetin	100	Jejunum	2	0.970274
Pool	Phenacetin	100	Jejunum	3	0.970274
Pool	Phenacetin	200	Jejunum	1	1.23489
Pool	Phenacetin	200	Jejunum	2	2.20517
Pool	Phenacetin	200	Jejunum	3	1.41131
Pool	Midazolam	0.5	Jejunum	1	NA
Pool	Midazolam	0.5	Jejunum	2	NA
Pool	Midazolam	0.5	Jejunum	3	NA
Pool	Midazolam	2	Jejunum	1	0.0780252
Pool	Midazolam	2	Jejunum	2	0.0780252
Pool	Midazolam	2	Jejunum	3	0.0780252
Pool	Midazolam	5	Jejunum	1	0.273088
Pool	Midazolam	5	Jejunum	2	0.273088
Pool	Midazolam	5	Jejunum	3	0.273088
Pool	Midazolam	10	Jejunum	1	0.702227
Pool	Midazolam	10	Jejunum	2	0.624201
Pool	Midazolam	10	Jejunum	3	0.624201
Pool	Midazolam	20	Jejunum	1	1.32643
Pool	Midazolam	20	Jejunum	2	1.17038
Pool	Midazolam	20	Jejunum	3	1.13137
Pool	Midazolam	50	Jejunum	1	2.10668
Pool	Midazolam	50	Jejunum	2	1.98964
Pool	Midazolam	50	Jejunum	3	1.98964
Pool	Dextromethorphan	0.1	Jejunum	1	NA
Pool	Dextromethorphan	0.1	Jejunum	2	NA
Pool	Dextromethorphan	0.1	Jejunum	3	NA
Pool	Dextromethorphan	0.5	Jejunum	1	NA
Pool	Dextromethorphan	0.5	Jejunum	2	NA
Pool	Dextromethorphan	0.5	Jejunum	3	NA
Pool	Dextromethorphan	1	Jejunum	1	NA
Pool	Dextromethorphan	1	Jejunum	2	NA
Pool	Dextromethorphan	1	Jejunum	3	NA
Pool	Dextromethorphan	5	Jejunum	1	NA
Pool	Dextromethorphan	5	Jejunum	2	NA
Pool	Dextromethorphan	5	Jejunum	3	NA
Pool	Dextromethorphan	20	Jejunum	1	NA
Pool	Dextromethorphan	20	Jejunum	2	NA
Pool	Dextromethorphan	20	Jejunum	3	NA
Pool	Dextromethorphan	100	Jejunum	1	NA
Pool	Dextromethorphan	100	Jejunum	2	NA
Pool	Dextromethorphan	100	Jejunum	3	NA
Pool	Tolbutamide	5	Ileum	1	NA
Pool	Tolbutamide	5	Ileum	2	NA
Pool	Tolbutamide	5	Ileum	3	NA
Pool	Tolbutamide	10	Ileum	1	NA
Pool	Tolbutamide	10	Ileum	2	NA
Pool	Tolbutamide	10	Ileum	3	NA
Pool	Tolbutamide	50	Ileum	1	NA
Pool	Tolbutamide	50	Ileum	2	NA
Pool	Tolbutamide	50	Ileum	3	NA
Pool	Tolbutamide	100	Ileum	1	NA
Pool	Tolbutamide	100	Ileum	2	NA
Pool	Tolbutamide	100	Ileum	3	NA
Pool	Tolbutamide	200	Ileum	1	NA
Pool	Tolbutamide	200	Ileum	2	NA
Pool	Tolbutamide	200	Ileum	3	NA
Pool	Tolbutamide	400	Ileum	1	NA
Pool	Tolbutamide	400	Ileum	2	NA
Pool	Tolbutamide	400	Ileum	3	NA
Pool	Chlorzoxazone	2.5	Ileum	1	NA
Pool	Chlorzoxazone	2.5	Ileum	2	NA
Pool	Chlorzoxazone	2.5	Ileum	3	NA
Pool	Chlorzoxazone	5	Ileum	1	NA
Pool	Chlorzoxazone	5	Ileum	2	NA
Pool	Chlorzoxazone	5	Ileum	3	NA
Pool	Chlorzoxazone	25	Ileum	1	NA
Pool	Chlorzoxazone	25	Ileum	2	NA
Pool	Chlorzoxazone	25	Ileum	3	NA
Pool	Chlorzoxazone	50	Ileum	1	NA
Pool	Chlorzoxazone	50	Ileum	2	NA
Pool	Chlorzoxazone	50	Ileum	3	NA
Pool	Chlorzoxazone	100	Ileum	1	NA
Pool	Chlorzoxazone	100	Ileum	2	NA
Pool	Chlorzoxazone	100	Ileum	3	NA
Pool	Chlorzoxazone	200	Ileum	1	NA
Pool	Chlorzoxazone	200	Ileum	2	NA
Pool	Chlorzoxazone	200	Ileum	3	NA
Pool	Coumarin	0.25	Ileum	1	NA
Pool	Coumarin	0.25	Ileum	2	NA
Pool	Coumarin	0.25	Ileum	3	NA
Pool	Coumarin	0.5	Ileum	1	NA
Pool	Coumarin	0.5	Ileum	2	NA
Pool	Coumarin	0.5	Ileum	3	NA
Pool	Coumarin	2	Ileum	1	NA
Pool	Coumarin	2	Ileum	2	NA
Pool	Coumarin	2	Ileum	3	NA
Pool	Coumarin	5	Ileum	1	NA
Pool	Coumarin	5	Ileum	2	NA
Pool	Coumarin	5	Ileum	3	NA
Pool	Coumarin	20	Ileum	1	NA
Pool	Coumarin	20	Ileum	2	NA
Pool	Coumarin	20	Ileum	3	NA
Pool	Coumarin	100	Ileum	1	NA
Pool	Coumarin	100	Ileum	2	NA
Pool	Coumarin	100	Ileum	3	NA
[truncated: 54 more rows]
